# Supplementary material for: Discovery of a Novel Leaf Rust (Puccinia recondita) Resistance Gene in Rye (Secale cereale L.) Using Association Genomics
Source: Cells. 2021 Dec 27;11(1):64. doi: 10.3390/cells11010064 (PMC8750363; doi:10.3390/cells11010064)
Supplement: Supplementary file 1 [file cells-11-00064-s001.zip]

Archive with 14 entries (14 files):
- Supplementary_materials/Supplementary Figure S1.tiff
- Supplementary_materials/Supplementary Material 1.fasta
- Supplementary_materials/Supplementary material 2.zip
- Supplementary_materials/Supplementary material captions.pdf
- Supplementary_materials/Supplementary Table S1.pdf
- Supplementary_materials/Supplementary Table S10.xlsx
- Supplementary_materials/Supplementary Table S2.xlsx
- Supplementary_materials/Supplementary Table S3.xlsx
- Supplementary_materials/Supplementary Table S4.xlsx
- Supplementary_materials/Supplementary Table S5.xlsx
- Supplementary_materials/Supplementary Table S6.xlsx
- Supplementary_materials/Supplementary Table S7.xlsx
- Supplementary_materials/Supplementary Table S8.xlsx
- Supplementary_materials/Supplementary Table S9.xlsx
