# Supplementary material for: Discovery of a Novel Leaf Rust (Puccinia recondita) Resistance Gene in Rye (Secale cereale L.) Using Association Genomics
Source: Cells. 2021 Dec 27;11(1):64. doi: 10.3390/cells11010064 (PMC8750363; doi:10.3390/cells11010064)
Supplement: Supplementary file 1 [file cells-11-00064-s001.zip › Supplementary_materials/Supplementary Material 1.fasta]

>Lo7_chr7R_nlr_2
SILGESGIGKTTLTKAILRQRVLLVLDSDSEEVAWHLDEKRSGELFCWRAFTRGYPLAIVLLAGLLLFKEKPLKSCFLYLVACPKNKSIDVDVIVRMWMAE
>Lo7_chr7R_nlr_3
SILGQGGIGKRTLFEAIGGRMVLLVLDTESEEVAWHLDEKRSGELFCLRALTGGYPLAIVILAGLLRFKEKPLKSCFLYLAASEKNTTLSPEDAVRMWMAE
>Lo7_chr7R_nlr_4
AVWGMDGVGKTSVIRDIYEGRTFGEQAFVTVLRPFKLENLLRSLVFQLDACLIVLDGLSSTMEWDPNLVVVITTRHEDIAKHCCKLEEKDACNLFIGKVLCNGLPLAIVTIGGFLADQPTKIKTVLMKSYDGLPYYLKSCFLYMSIFFEDRTLSRRRLVYRWAAE
>Lo7_chr7R_nlr_5
SIVGFGGLGKTTLANEVCRKINFHCKAFVSVSQKPDVKKIIKDVISQVPCYLIIIDDVWSTKAWHCSSRIIATTRIIDVAKSCCLLSDLHSRKLFFKRLFCGGLPLAIISISGLLANRPAIMSSILSLSYNDLAPHLKTCLLYLSLFPEDYLIARDRLVRQWIAE
>Lo7_chr7R_nlr_6
SIVGFGGLGKTTLANEVCRKIKFDCKAFVSVSQKPDVKNIIKDVISQVPCYLIIIDDVWSTQAWHCSSRIIATTRIIDVAKSCCPLSDLHSRRLFFKRLFCGGLPLAIISISGLLANRPALMSSILSLSYNDLAPHLKTCLLYLSLFPEDHLIYRDRLVRRWIAE
>Lo7_chr7R_nlr_8
PVVGLGGVGKTTLVESVLADKVFHYPIWVSVSKQFDLHQIGSAILKSLNSYLIVLDDLWEEDGDKKGSRIIVTTRSRSVVQKLRTLEPGECWELMKQRVFCGGLPLVANALGQVMSEQRTVTLERLMLSYYHMKPKFKLCFIYLANFPKGFVMDNRHIIQQWNAL
>Lo7_chr7R_nlr_9
PIVGPGGIGKTTFTTHLYNDAHFQVKVWVCVSTDFDVLKLTREILACIPAFLIVLDDIWKCDSEDKGSMILVTTRFPKLAEMMQTLKGSPLAAKTVGRLLHKDLSQIMPSLKVSYDCLPFDLKKCFSYCGLFPEDYRFTSSEINHFWVSI
>Lo7_chr7R_nlr_10
PILGPGGIGKTTFVQHLYNDAHFDVPVWVCVSTNFDVLKLTREILACIPAFLIVLDDIWKCDSQDKGSMLLVTTRFPKVADMVKTLKGSPLAAKTVGRLLQKDLSRIMQSLKISYDYLPFDLKKRFSYCGLFPEDHEFTSSEINHFWVAI
>Lo7_chr7R_nlr_12
PIVGPGGIGKTTFTTHLYNHAHFQVRVWVCVSTDFDVVKLTREILGCIPAFLIILDDIWKCDGEDKGSMLLVTTRFPKVADMVKTLKGSPLAAKTVGRLLQRDPSHIMQSLRISYDCLPFDLKKCFSYCGLFPEDHSFTSSKINHFWVAI
>Lo7_chr7R_nlr_13
PIVGPGGIGKTTFTTHLYNDAHFQVKVWVCVSTDFDVLKLTREILGCILSFLIVLDDIWKCDSVGKGSMLLVTTRFPKVADMMKTLKGSPLAAKTVGRLLHKDLSQIMQSLKISYDYLPFDLKKRFSYCGLFPEDHEFTSSEINHFWVAT
>Lo7_chr7R_nlr_14
PVVGLGGIGKTTLVESVRADKVFDASFWVHVSKEFDLHKIGSAILKRMMNYLIVLDDLWEEDADKKGSRIIVTTRNLSVVQKLSTLKPDDCWELMKQRAFCGGLPLVANALGQVMSELRTMFKMCFTYLAAFPKGFVMDSNRLIRQWNAL
>Lo7_chr7R_nlr_15
PIVGPGGIGKTTFTTHLYNDAHFQVKVWVCVSTDFDVLKLTREILGCIPAFLIVLDDIWKCDSEDDGSMVLVTTRFPKVADMVKTLKGSPLAAKTVGRLLHKDLSQIMPSLKISYNCLPFDLKKCFSYCGLFPEDYRFTSSEINHFWVSI
>Lo7_chr7R_nlr_16
PVVGLGGVGKTTLAELVLADKVFDFTVCVHVSEQFDLRQIGSAILKSLNSYLIVLDDLWEEDGDKKGSRIIVTTRNQSVVQQLRILEPGECWELMKQKAFCGGLPLVANALGHVMSELRTVFKMCFTYLATFPKGFVMDNKHIIQQWNAL
>Lo7_chr7R_nlr_17
AIIGHGGMGKTRLARQVFDANEFHVRIWAHVCNKLDQIQLLTEICRSPINCLVVLDDVWQHEDGFKRCKVVMTTRDKVCSTTLKALQSCLAFCSVFPYNWKFQPEKLTKMWIAH
>Lo7_chr7R_nlr_18
PIVGMSGVGKTSLAQVIYNHGHFTQRAWVYVSKHFGVKRILQEILRSLKGFLLVLDSVWDEMCDQPGSVVLVTTQSKRVAKTVETLPWESFWPVFRYYAFLGGLPLAAKVMGNVLRSRLTEILPYMGISYQDLQPRQRQSFAFCSIFPENYLFEKDRLVNMWISH
>Lo7_chr7R_nlr_19
SIVGIGGLGKTTLAKAVYNQISFHCKAFVPVGRNADAKKILMDILLHLGKYLIVIDDIWDEKLWGLGSRLITTTRIVSVSKACCLLNDEDSQRLFYKRIFCGGVPLAITTIAGILANGQQIMQIILSFGYHDLPSHLKSCLLYLSMFPENHEIKRDRLIWMWIAE
>Lo7_chr7R_nlr_20
SIVGIGGLGKTTLAKAVYNQISFHCKAFVPVGRNADAKKILMDILLHLGKYLIVIDDIWDEKLWGLGSRLITTTRIVSVSKACCLLNDEDSQRLFYKRIFCGGVPLAITTIAGILANGQQIMQIILSFGYHDLPSHLKSCLLYLSMFPENHEIKRDRLIWMWIAE
>Lo7_chr7R_nlr_21
SISGISGVGKSVLGKYIYYKMRFTSFSWVNVPQPFNLMEFCWQLLLDFHSCFVVIDGLCSTHDWDCGGLPKVIVAIGEHYIASRMDLKPCIFYLSVFPVVNIRRGRLLRRWIAEG
>Lo7_chr7R_nlr_22
SIVGFGGLGKTTLANEVYRKIQFDCKAFVSVSQKPDIKKIMKDVISQVSCYLIIIDDVWSAQAWNCSSRIIVTTRIIDVAKSCCLLSDLHSRILFYKRIFCGGLPLAIISIAGLLANRPAIMSSILSLSYNDLAPNLKTCLLYLSLFPEDHVIERTRLVRLWIAE
>Lo7_chr7R_nlr_23
SIVGFGGLGKTTLANEVYRKINFQCRAFVSVSQKPDIKKIIKDVISQVSCYLIFIDDVWSTQAWNCSSRIIATTRIIDVAKSCCPLSDVNSRRLFFKRIFCGGLPLAIICISGLLANRPAMMSSILSLSYNDLQPHLKTCLLYLSVFPEDYVIDRNRLVRRWISE
>Lo7_chr7R_nlr_24
SIVGFGGLGKTTLANEVCRKVHFDCRAFVSISQKPNIRKIINDLIYKLPHYLIIIDDIWCTQAWSCSSRIIATTRIRDVARSCCPLNEKHSKILFHKRIFCGGLPLAIITISSLLANKPVVMNSILCLSYNDLSPNLKTCLLYLSVFPEDYVIDRDKLVRRWIAE
>Lo7_chr7R_nlr_25
SIVGFGGLGKTTLANEVYRKIQFDCKAFVSVSQKPDIKKIMKDVIFQVSCYLIIIDDVWSAQAWNCSSRIIVTTRIIDVAKSCCLLSDLHSRILFSKRIFCGGLPLAIISIAGLLANRPAIMSSILSLSYNDLAPNLKTCLLYLSLFPEDHVIERTRLVRLWIAE
>Lo7_chr7R_nlr_26
SIVGFGGLGKTTLANEVYRKIQFDCKAFVSVSQKPNIKKIMKDVISQVSCYLIIIDDVWSAQAWNCSSRIIVTTRIIDVAKSCCLLSDLHSRILFSKRIF
>Lo7_chr7R_nlr_27
SIVGFGGLGKTTLANEVYHKIHFDCQAFVSVSQKPDIKNIIKDVISQVLCYLIIVDDIWSTQAWNCSSRIITTTRITDVARSCCPLSDLHSKRLFLKRIFCGGLPLAIISISSLLANRPAIVSSILSLSYNDLPPKLKTCLLYLSVFPEDYMIDRERLVRRWIAE
>Lo7_chr7R_nlr_28
SIVGPGGLGKTTLANAVFETIGFSCAAFVSVSRKPNMKNVLRDIADRVKIYLIVIDDIWSTEAWKRGSRIITTTRNSTVASFYSFLSSADSRRLFLERAFCAGLPLAIITMSSFLADQTAEMTKILSLSYFDLPHPMRTCLLYLSAFPEDHIIIKQSLIHKWIAE
>Lo7_chr7R_nlr_29
SIVGFGGLGKTTLANEIYHKIQFDCRAFVSVSQKPVIKKIIKDVIYKVPCYLVIVDDIWSSQAWNCSSRIITTTRIIDVARSCCPLSDLHSKRLFLKRIFCGGLPLAIISISSLLANRPAVMSSILSLSYNDLPPNLKTCLLYLSVFPEDYVIDRKRLVRRWIAE
>Lo7_chr7R_nlr_30
SITGFGGLGKTTLANQVYRKIHFDRRAFVSVSQKPDIKRMDHQGCHLASAYLIIIDDVWSTQVWNCCSRIITTTRIVDVAKSCCPLSDVNSRGLFFKRIFCGGLPLAIVTISSLLANRSATMNNILSLSYNDLPPNLKTCLLYLSVFPEDCEIDRERLVRRWIAE
>Lo7_chr7R_nlr_31
PIVGSAGVGKTALAQLVYNDSHFDQRIWVSVSNNFDELRLSREILDCVSQVLLILDDVWDDCNFRKGTVILLTTQKLSVAQTVGTLACDDFWLLFKSCAFLKGNPLAAATVGKLLRRSLTIIMSALKLSYDQLPYNLQQCFSFCSLFPEKYQFLDEELVQIWIAQ
>Lo7_chr7R_nlr_33
GIHGIGGSGKSTLAQLVYAHEYFDLVMWVHVSLNLVWVTFLRKYMRQLQGFLLVLDDAWCDIRDEAGSKIMVTSRTEDALLVLGALDDDVFCSLFMHYALARRCFAYCSIFPRKHHLQCDELVTVGGRR
>Wei_chr7R_nlr_3
PIVGSAGVGKTALAQLVYNDSHFDQRIWVSVSNNFDELRLSREILDCVSQVLLILDDVWDDCNFRKGTVILLTTQKLSVAQTVGTLACDDFWLLFKSCAFLKGNPLAAATVGKLLRRSLTIIMSALKLSYDQLPYNLQQCFSFCSLFPEKYQFLDEELVQIWIAQ
>Wei_chr7R_nlr_4
SITGFGGLGKTTLANQVYRKIHFDRRAFVSVSQKPDIKRMDHQGCHLASAYLIIIDDVWSTQVWNCCSRIITTTRIVDVAKSCCPLSDVNSRGLFFKRIFCGGLPLAIVTISSLLANRSATMNNILSLSYNDLPPNLKTCLLYLSVFPEDCEIDRERLVRRWIAE
>Wei_chr7R_nlr_5
SIVGFGGLGKTTLANEVYRKIQFDCKAFVSVSQKPDIKKIMKDVISQVSCYLIIIDDVWSAQAWDCSSRIIVTTRIIDVAKSCCLLSDLHSRILFSKRIFCGGLPLAIISIAGLLANRPAIMSSILSLSYNDLAPHLKTCLLYLSLFPEDHVIERTRLVRLWIAE
>Wei_chr7R_nlr_6
SIVGFGGLGKTTLANEVYRKIQFDCKAFVSVSQKPDIKKIMKDVISQVSCYLIIIDDVWSAQAWNCSSRIIVTTRIIDVAKSCCLLSDLHSRILFSKRIF
>Wei_chr7R_nlr_7
SIVGFGGLGKTTLANEVYRKIHFHCRAFVSVSQKPDIKKIIKDVIYKVSSYLIVIDDIWSTPAWEYSSRVIVTTRIIEVARSCCPCGGLPLAIISISSLLANIPVVMSSILSLSYNYLPPNLKTCLLYLSAFPEDHVIDRNMLVRRWIAE
>Wei_chr7R_nlr_8
SIVGFGGLGKTTLANEVYRKIKFDFHAFVSVSQRPDIKKIIKDLISQVPCYLIIIDDVWSIEAWNCSSRIIATTRIVDVAKSCCPLSDLHSRKLFLTRIFCGGLPLAIVTISSLLANRLATMSRILSLSYNDLPLNLKTCLLYFSIFPEDYVIDRKRLVRHWIAE
>Wei_chr7R_nlr_10
SIVGFGGLGKTTLANEVYRKIQFDCKAFVSVSQKPDIKKIMKDVISQVSCYLIIIDDVWSAQAWNCSSRIIVTTRIIDVAKSCCLLSDLHSRILFSKRIFCGGLPLAIISIAGLLANRPAIMSSILSLSYNDLAPNLKTCLLYLSLFPEDHVIERTRLVRLWIAE
>Wei_chr7R_nlr_11
SISGISGVGKSVLGKYIYYKMRFTSFSWVNVPQPFNLMEFCWQLLLDFHSCFVVIDGLCSTHDWDCGGLPKVIVAIGEHYIASRMDLKPCIFYLSVFPVVNIRRGRLLRRWIAEG
>Wei_chr7R_nlr_12
SIVGIGGLGKTTLAKAVYNQISFHCKAFVPVGRNADAKKILMDILLHLGKYLIVIDDIWDEKLWGLGSRLITTTRIVSVSKACCLLNDEDSQRLFYKRIFCGGVPLAITTIAGILANGQQIMQIILSFGYHDLPSHLKSCLLYLSMFPENHEIKRDRLIWMWIAE
>Wei_chr7R_nlr_13
PIVGMSGVGKTSLAQVIYNHGHFTQRAWVYVSKHFGVKRILQEILRSLKGFLLVLDSVWDEMCDQPGSVVLVTTQSKRVAKTVETLPWESFWPVFRYYAFLGGLPLAAKVMGNVLRSRLTEILPYMGISYQDLQPRQRQSFAFCSIFPENYLFEKDRLVNMWISH
>Wei_chr7R_nlr_14
AIIGHGGMGKTRLARQVFDANEFHVRIWAHVCNKLDQIQLLTEICRSPINCLVVLDDVWQHEDGFKRCKVVMTTRDKVCSTTLKALQSCLAFCSVFPYNWKFQPEKLTKMWIAH
>Wei_chr7R_nlr_15
PIVGPGGIGKTTFTTHLYNDAHFHVKVWVCVSTDFDVLKLTREILACILSFLIVLDDIWKCDSVGKGSMLLVTTRFPKVADMVKTAKGSPLAAKTVGRLLQKDLSQIMPSLKISYDCLPFYLKKCFSYCGLFPEDHRFTSSEINHFWVAT
>Wei_chr7R_nlr_16
PVVGLGGVGKTTLAELVLADKVFDFTVCVHVSEQFDLRQIGSAILKSLNSYLIVLDDLWEEDGDKKGSRIIVTTRNQSVVQQLRILEPGECWELMKQKAFCGGLPLVANALGHVMSELRTVFKMCFTYLATFPKGFVMDNKHIIQQWNAL
>Wei_chr7R_nlr_17
PIVGPGGIGKTTFTTHLYNDAHFQVKVWVCVSTDFDVLKLTREILGCIPAFLIVLDDIWKCDSEDDGSMVLVTTRFPKVADMVKTLKGSPLAAKTVGRLLHKDLSQIMPSLKISYNCLPFDLKKCFSYCGLFPEDYRFTSSEINHFWVSI
>Wei_chr7R_nlr_18
PIVGPGGIGKTTFTTHLYNDAHFQVKVWVCVSTDFDVLKLTREILACIPAFLIVLDDIWKCDSVGKGSMVLVTTRFPKVADMVKTLKGSPLAAKTVGRLLHKNLSQIMQSLKISYDCLPFDLKKCFSYCGLFPEDHWFTSSEINHFWVSI
>Wei_chr7R_nlr_19
PIVGLGGIGKSTLAESVLADKVFDFSTWVHVSKQFNLHKIGSAILKSLNSYLIVLDDLWEEDGDKKGSRIIVTTRNRSVVQQLRTLSPDDCWEIMERRAFCGGLPLVANALGQVMSEVRTVFKMCFTYLAAFPKGFIMNGNHLVQQWSAL
>Wei_chr7R_nlr_20
PIVGPGGIGKTTFTTHLYNDAHFQVKIWVCVSTDFDVLKLTREILACIPAFLIVLDDIWKCDTEDKGSMVLVTTRFPRLAQMMETLKGSPLAAKTVGRLLHKDLSQIMPSLKISYDCLRFDLKKCFSYCGLYPEDHEFTSSEINHFWVAI
>Wei_chr7R_nlr_21
PVVGLGGVGKTTLVESVLADKVFHYPIWVSVSKQFDLHQIGSAILKSLNSYLIVLDDLWEEDGDKKGSRIIVTTRSRSVVQKLRTLEPGECWELMKQRVFCGGLPLVANALGQVMSEQRTVTLERLMLSYYHMKPKFKLCFIYLANFPKGFVMDNRHIIQQWNAL
>Wei_chr7R_nlr_22
SIVGFGGLGKTTLANEVYRKIMFDCKAFVSVSQKSDIKKIMKDVISQVSCYLIIIDDVWSTQAWHCFSRIIATTRIIDVAKSYCPLSDLHSRRLFFKRLFCGGLPLAIISISGLLANRPALMSSILSLSYNDLAPHLKTCLLYLSLFPEDHLIYRDMLVRRWIAE
>Wei_chr7R_nlr_23
SIVGFGGLGKTTLANEVCRKINFDCKAFVSVSQKPDVKKIIKDVISQVPCYLIIIDDVWSTQAWHCSSRIIATTRIIDVAKSCCPLSDLHSRRLFFKRLFCGGLPLAIISISGLLANRPAIMSSILCLSYNDLAPHLKTCLLYLSLFPEDHLIYRDRLVRRWIAE
>Wei_chr7R_nlr_24
SILGESGVGKKTLLCSMIGHTVVLVLDTESEEVAWHLDEKRSGQLFCSRASTGGHPLAIVLLAGLLRFKEKPLKSCFLYLAAIPKNTTIYANEVVRIWMAE
>Wei_chr7R_nlr_25
AVWGMDGVGKTSVIRDIYEGRTFGEQAFVTVLRPFKLENLLRSLVFQLDACLIVLDGLSSTMEWDPNLVVVITTRHEDIAKHCCKLEEKDACNLFIGKVLCNGLPHAIVTIGGFLADQPTKIKTVLMKSYDGLPYYLKSCFLYMSIFFEDRTLSRRRLVYRWAAE
>Wei_chr7R_nlr_26
SILGESGVGKKTLLCSMIGHTVVLVLDTESEEVAWHLDEKRSGQLFCSRASTGGHPLAIVLLAGLLRFKEKPLKSCFLYLAAIPKNTTIYANEVVRIWMAE
>Wei_chr7R_nlr_27
SIVGPGGIGKTTFTTHLYNDAHFQVKVWVCVSTDFDVLKLTREILACIPAFLIILDDIWKCDGEDKGSMLLVTTRFPKVADMVKTLKGSPLAAKTVGRLLHKDISQIMQSLKISYDCLPFDLKKCFSCCGLFPEDHEFTASEINHFWVVI
>Wei_chr7R_nlr_29
PIVGPGGIGKTTFVQHLYNDAHFDVPVWVCVSTDFDVLKLTREILACIPAFLIVLDDIWKCDSQDKGSMLLVTTRFPKLAEMMETLKGSPLAAKTVGRLLHKDLSQIMQSLKISYDCLPFDLKKCFSCCGLFPEDHEFTSLEINHFWVAI
>Wei_chr7R_nlr_31
GTHGIGGSGKSTIAQLVYAHEYFDLVMWVHVSLNFSVGDIFKEIYEAATGFLLVLDDAWCDIRDEAGSKILVTSRTEDALLVLGALDDDVFCSLFMHYALLKGSPLSARIVGRWLDMSPDAARRCFAYCSIFPRKHHLQCD*LVNVGGRR
>Wei_chr7R_nlr_32
GTHGIGGSGKSTIAQLVYAHEYFDLVMWVHVSLNFSVGDIFKEIYEAATGFLLVLDDAWCDIRDEAGSKILVTSRTEDALLVLGALDDDVFCSLFMHYALLKGSPLSARIVGRWLDMSPDAARRCFAYCSIFPRKHHLQCDELVNVGGRR
>Wei_chr7R_nlr_34
SIVGFGGLGKTTLANEVYRKIQFDCKAFISVSQKPDIKKIMKDVISQVSCYLIIIDDVWSAQAWNCSSRIIVTTRIIDVAKSCCLLSDLHSRILFSKRIFCGGLPLAIISIAGLLANRPAIMSSILSLSYNDLAPHLKTCLLYLSLFPEDHVIERTRLVRLWIAE
>Wei_chr7R_nlr_35
SIVGFGGLGKTTLANEVYRKIQFDCKAFISVSQKPDIKKIMKDVISQVSCYLIIIDDVWSAQAWNCSSRIIVTTRIIDVAKSCCLLSDLHSRILFSKRIFCGGLPLAIISIAGLLANRPAIMSSILSLSYNDLAPHLKTCLLYLSLFPEDHVIERTRLVRLWIAE
>Wei_chr7R_nlr_36
SIVGFGGLGKTTLANEVYRKIQFDCKAFVSVSQKPDIKKIMKDVISQVSCYLIIIDDVWSAQAWNCSSRIIVTTPIIDVAKSCCLLSDLHSRILFSKRIFCGGLPLAIISIAGLLANRPAIMSSILSLSYNDLAPNLKTCLLYLRLFPEDHVIERTRLVRLWIAE
>Wei_chr7R_nlr_38
SIVGFGGLGKTTLANEVYQKIDFPCRAFVSVSQKPDIKKIIKDVISQVSCYLIIIDDVWSAQAWNCSSRIIVTTRIIDVAKSCCLLSDLHSRILFSKRIF
>Wei_chr7R_nlr_39
SIVGFGGLGKTTLANEVYRKIQFDCKAFVSVSQKPDLKKIMKDVISQVSCYLIIIDDVWSAQAWNCSSRIIVTTRIIDVAKSCCLLSDLHSRLLFSKRIFCGGLPLAIISIAGLLANRPAIMSSILSLSYNDLAPNLKTCLLYLSLFPEDHVIERTRLVRIWIAE
