# Supplementary material for: Discovery of a Novel Leaf Rust (Puccinia recondita) Resistance Gene in Rye (Secale cereale L.) Using Association Genomics
Source: Cells. 2021 Dec 27;11(1):64. doi: 10.3390/cells11010064 (PMC8750363; doi:10.3390/cells11010064)
Supplement: Supplementary file 1 [file cells-11-00064-s001.zip › Supplementary_materials/Supplementary Table S10.xlsx]

## Sheet: Supplementary Table S10
Supplementary Table S10: In silico characteristics of nucleotide binding leucine rich repeat genes residing in leaf resistance associated block on rye (Secale cereale L.) chromosome arm 7RS in 'Lo7' and 'Weining' reference genomes
Reference genome							Augustus		Lo7' CDS				BlastP
	NLR ID	Chromosome	Position (Mbp)	Annotation	Gene Length	Phylogenetic Clade	Predicted protein sequence	length(aa)	Contig ID	Sequence	Predicted protein sequence	length(aa)	Hit	Specie	Query length	Query start	Query end	Alignment length	Identity (%)	Gaps (%)	NCBI	.
Lo7	Lo7_chr7R_nlr_33	7R	9.57089	complete	2294	3	SKKDLKESLEKIDDIINNAYKFVEHINLSTMINFSGSQAAPASSEGAVTKGAPTPIVFGRDKEHDKITVGDIFKEIYEAATGNSCPQLNNLNTLQDKLEEKLHGKRFLLVLDDAWCDIRDERQHGNLRQIFSPLKAGEAGSKIMVTSRTEDALLVLGAKKLICVPISDLDDDVFCSLFMHYALEGTILDDHAQRRLDVVGADIAKNLKASPISARIVGRWLDMRPDAEFWRTVRNEKFVSGTMGALWWSYKHLDQHARRCFAYCSIFPRKHHLQCDELVTVGGRRVYKKTGMDYFLMHDLLYDLVGMVAGSDCFRIENGNGLGKEVWIGEVPRDVRNLYIHRYSGAFMTGKILDLNILWTLMICNVGWGSAIEEVIEIIFKGLLKLRDRNIKLGDFIKH…	526	-				Putative rust resistance protein Rp1-dp8	Brachypodium distachyon	1020	266	616	350	62.9032	17.7419	putative rust resistance protein Rp1-dp8 [Brachypodium distachyon] - Protein - NCBI (nih.gov)	.
	Lo7_chr7R_nlr_9	7R	2.36638	complete	3294	4	PIVGPGGIGKTTFTTHLYNDARTEEHFQVKVWVCVSTDFDVLKLTREILACIPATEGAGSSSVANEATNLDQLQKSIAHRLRSKRFLIVLDDIWKCDSEDQWKTMLAPFTKGETKGSMILVTTRFPKLAEMMQTVGFGSLKLAGLESNDFITFFEACIFGEDNKPEHYQDEFAGIARKIANKLKGSPLAAKTVGRLLHKDLSQEHWHGVLEKHQWLKQQKNDDIMPSLKVSYDCLPFDLKKCFSYCGLFPEDYRFTSSEINHFWVSIGIIDSNHQADRNYLEELVDSGFLMKEFVDCERDSYWYVMHDLMHELSRSVSAQECLNINGLDFKAYAISQSVRHLSINIEDRYDANLEEEMCRLSERIDIANLRTLMIFRVYEEERIVKILKDIFKEINSLR…	1098	SECCE7Rv1G0454380.1	ATGCAGATCAGGGACAAGCTGCTGCAGACGCAAGGTCTGCTGCACAACGCCCAGGGCCAGGGGAGCCACAACCCTGGCCTGCAGGGGTTGCTGGAGAAGCTGAGCAGGGACGCCGACCAGGCAGAGGACCTGCTGGATGAGCTCCACTACTTCCAGATCCATGACAAGCTCCACGGCACCAACTACGCCACCACCCAAGAGGCCGGCCCGGATCTGAAGGGTGTTGTCCGCCATCAAGCTCTCCACGCCGCTAGTGCTCTTTGCCACACCATTGGCAGCTTGGTACAGTGCTTTTCTTGCTCGCCTACACCCAAGACCAGGAGTGATGATTCTGCTGCTGTTACCGGTGTACCACGCCGCGTCACCAACACCCTAGGCAGCTTGTTCCAGTGCTGTTCT…	MQIRDKLLQTQGLLHNAQGQGSHNPGLQGLLEKLSRDADQAEDLLDELHYFQIHDKLHGTNYATTQEAGPDLKGVVRHQALHAASALCHTIGSLVQCFSCSPTPKTRSDDSAAVTGVPRRVTNTLGSLFQCCSCSRTSKSKRNGGDAADAAAAAAAAAAAGVGGDAAAAVAGVGGAAAVAGVTNSNSASADDGDTLHFNRVFMSREIKSVLQAIQSHCDSVSILLGSIPSSSTTVAVVLHRPQTASIIIQDTLYGRRDTFEETVNRITDTGATKTVSVLPIVGPGGIGKTTFTTHLYNDARTEEHFQVKVWVCVSTDFDVLKLTREILACIPATEGAGSSSVANEATNLDQLQKSIAHRLRSKRFLIVLDDIWKCDSEDQWKTMLAPFTKGETKGSMIL…	1408	Lr1 disease protein	Triticum aestivum	1344	147	1330	1183	84.6028	4.1769	Lr1 disease resistance protein [Triticum aestivum] - Protein - NCBI (nih.gov)	.
	Lo7_chr7R_nlr_10	7R	2.41027	complete	3141	4	RDADQAEDLLDEVHYFQIHDRLHGTHYAATQDLQGLLRHQALHAASALRHLFRCFSCSPCTPPKSKRDGSDDAAAAAAAAGVTNSNSATAQDADTLLHFDRVSISRQIKSVLQGMQSHCDSVSNLLGIGNIPSGSTAAAVVQDRPHTASMIVQDTLYGRTDIFEETVNRIISCKHHVSVLPILGPGGIGKTTFVQHLYNDARTKNHFDVPVWVCVSTNFDVLKLTREILACIPATEEDISSSVANETTNLDQLQKSIAHRLKSKRFLIVLDDIWKCDSQDQWKTLLAPFTKGEAKGSMLLVTTRFPKVADMVKTVDPLELRGLESNDFFTFFEACIFGQDNKPEHYQDEFAAIARKIANKLKGSPLAAKTVGRLLQKDLSREHWNGVLEKHQWLKQQEN…	1047	SECCE7Rv1G0454390.1	ATGCAGGCGGCTCTCGGCGCTGCGGCCACGCTCCTCGGCAAGGTGTTGACGTCGCTGTCCGCCGTCCCGGTGGCGGCGTACGTGGACAGCCTTCAGCTCGGCCTCAACTCGGAGCAGATCAGGGACAAGCTGCTGCACACGCAAGGCCTCCTGCACAACGCCCAGCTCCAGGGGAGCCACGTCGGCGACAACCCTGGCCTCCAGGGGTTGCTGGAGAAGCTGAGCAGGGACGCCGACCAGGCCGAGGACTTGCTGGATGAGGTCCACTACTTCCAGATCCATGACAGGCTCCATGGCACCCACTACGCCGCCACCCAAGATCTCCAAGGCCTTCTCCGCCATCAAGCTCTCCACGCCGCTAGTGCTCTTCGCCACTTGTTCCGGTGCTTTTCTTGCTCG…	MQAALGAAATLLGKVLTSLSAVPVAAYVDSLQLGLNSEQIRDKLLHTQGLLHNAQLQGSHVGDNPGLQGLLEKLSRDADQAEDLLDEVHYFQIHDRLHGTHYAATQDLQGLLRHQALHAASALRHLFRCFSCSPCTPPKSKRDGSDDAAAAAAAAGVTNSNSATAQDADTLLHFDRVSISRQIKSVLQGMQSHCDSVSNLLGIGNIPSGSTAAAVVQDRPHTASMIVQDTLYGRTDIFEETVNRIISCKHHVSVLPILGPGGIGKTTFVQHLYNDARTKNHFDVPVWVCVSTNFDVLKLTREILACIPATEEDISSSVANETTNLDQLQKSIAHRLKSKRFLIVLDDIWKCDSQDQWKTLLAPFTKGEAKGSMLLVTTRFPKVADMVKTVDPLELRGLE…	1326	Lr1 disease protein	Triticum aestivum	1334	1	1271	1270	80.4805	6.30631	Lr1 disease resistance protein [Triticum aestivum] - Protein - NCBI (nih.gov)	.
	Lo7_chr7R_nlr_12	7R	2.80062	complete	3258	4	PIVGPGGIGKTTFTTHLYNHARTEEHFQVRVWVCVSTDFDVVKLTREILGCIPATEEEGSSGVVNETTNLDQLQKSIAHRLKSKRFLIILDDIWKCDGEDQWKTLLAPFKKGEAKGSMLLVTTRFPKVADMVKTVDPLELRGLESNDFFTFFEACIFGDHKPEHYEYELACIARKIANKLKGSPLAAKTVGRLLQRDPSHKHWNGVLEKHEWLKQQDNDDIMQSLRISYDCLPFDLKKCFSYCGLFPEDHSFTSSKINHFWVAIGIIDSNHKADRNYLEELVDYGFLMKKKSNYHGDRCLYVMHDLMHELSKSVSAQECLNISGLDFRADAIPQSVRHLSINIEDRYDANFEEEMCKLRERIDIANLRTLMIFREYEEERIAKLLKDSFKEINSLRVLF…	1086	SECCE7Rv1G0454480.1	ATGGAGGTTGCTCTCGGCTCAGCGGCCTCGCTCCTTGGCAAGGTGTTGACGACGCTGTCTGACAGCCTGGTGGCGGCGTACGTGGACAGCCTTCAGCTCGGCCACAACTCCGACCAGATCAAGGACAAGCTGCTGCACGCGCAAGGCCTCCTGCACAACGCCCAGGGGAGCCACGTCCGCCACAACCCTGGCCTGAAGGGGTTGCTGGAGAATCTGAGCAGGGATGCCGACCAGGCAGAGGACCTACTGGATGAGCTCCACTACTTCCAGATCCATGACAAGCTCCACGCCACCCACTACGCGGCCACCCAAGATCTGGACGGCCTTGTCAGCCATCAAGCTCTCCACGCCGGTAGTGCTGTTCGCCACACCCTAGGCAGCTTGTTCCAGTGCTTTTCT…	MEVALGSAASLLGKVLTTLSDSLVAAYVDSLQLGHNSDQIKDKLLHAQGLLHNAQGSHVRHNPGLKGLLENLSRDADQAEDLLDELHYFQIHDKLHATHYAATQDLDGLVSHQALHAGSAVRHTLGSLFQCFSCSCTPKRNGGDAAVGGDPAAAVAGVTNSNSASADDGDTLHFDRVSMSSKIKSLLQGMESHCDSVSNLLSSTPINSTAVILHRPQTVSMIIQDTLYGRTDTFEETVNRITDTGATKTVSVLPIVGPGGIGKTTFTTHLYNHARTEEHFQVRVWVCVSTDFDVVKLTREILGCIPATEEEGSSGVVNETTNLDQLQKSIAHRLKSKRFLIILDDIWKCDGEDQWKTLLAPFKKGEAKGSMLLVTTRFPKVADMVKTVDPLELRGLESN…	1387	Lr1 disease protein	Triticum aestivum	1344	1	1342	1341	80.6729	5.44023	Lr1 disease resistance protein [Triticum aestivum] - Protein - NCBI (nih.gov)	.
	Lo7_chr7R_nlr_13	7R	2.80748	complete	3246	4	PIVGPGGIGKTTFTTHLYNDARTQDHFQVKVWVCVSTDFDVLKLTREILGCILSAEGGSSGVANETTNLNQLQTSIAERLKSKRFLIVLDDIWKCDSVGQWKTLLAPFTKGETKGSMLLVTTRFPKVADMMKTVDPLELRGLEPDDFFTFFEACIFGEDDKPEHYEDEFAGIARKIANKLKGSPLAAKTVGRLLHKDLSQKHWNGVLEKHQWLKQQDDDDIMQSLKISYDYLPFDLKKRFSYCGLFPEDHEFTSSEINHFWVATCIIDSNHQDDRNYLEELVDNGFLMEKFNWRGQYYVMHDLMHELSNSVSAQECLNISGLDFRVDAIPQSVRHLSINIEDRFDANFEEEMCKLRERIDIANLRTLMIFREYEEERITKILKDSFKEINSLRVLFIVV…	1082	SECCE7Rv1G0454490.1	ATGGCCGCGGCTCTCGGCGCGGCGGCCACGCTCATCGGCAAGGTGTTCACGATGCTGTCTGCCGTCCCGGTGGCGGCGTACGTGGACAGCCTTCAGCTCGGCCTCAACTCGGAGCAGATCAGGGACAAGCTGCTGCACACGCAAGGCCTCCTGCACAACGCCCAGCTCCAGGGGAGCCACCTCGGCGACAACCCTGGCCTCCAGGGGTTGCTGGAGAAGCTGAGCAGGGACGCCGACCAGGCGGAGGACCTGCTGGACGAGCTCCACTACTTCCAGATCCACGACAAGCTCCACGGCACCACCTACGCCACCACCAAGGATCTGGACGGCCTGCTCCGCCATCAAGCTCTCCACGCCGGTAGTGCTCTTCGCCACACCCTAGGCACCTGGTTCCAGTGC…	MAAALGAAATLIGKVFTMLSAVPVAAYVDSLQLGLNSEQIRDKLLHTQGLLHNAQLQGSHLGDNPGLQGLLEKLSRDADQAEDLLDELHYFQIHDKLHGTTYATTKDLDGLLRHQALHAGSALRHTLGTWFQCCFCSPTPNRDGGDHPVGDDAAAIASAPRHQALHCFSCFSTPKSKRNGGGGVGGGDAAAADVGGDAAAAPAVAGVTNSNSANSATAEDGDTLLHFDRVSMSSKIKSLLQGMQSHCDSVSNLLGNIPSSGSTAVVLHRPQTGSMITQDTLYGRTGIFEETLNRITTVTTQTETVSVLPIVGPGGIGKTTFTTHLYNDARTQDHFQVKVWVCVSTDFDVLKLTREILGCILSAEGGSSGVANETTNLNQLQTSIAERLKSKRFLIVLDD…	1429	Lr1 disease protein	Triticum aestivum	1344	147	1342	1195	81.9936	4.00327	Lr1 disease resistance protein [Triticum aestivum] - Protein - NCBI (nih.gov)	.
	Lo7_chr7R_nlr_15	7R	2.86785	complete	3207	4	PIVGPGGIGKTTFTTHLYNDARTEEHFQVKVWVCVSTDFDVLKLTREILGCIPATEEGGSSSVANETTNLNQLQRSIAERLKSKRFLIVLDDIWKCDSEDQWKTLLAPFTKGEVDGSMVLVTTRFPKVADMVKTVDPLELRGLESNDFFTFFEACIFGADNKPEHYQDEFAGIARKIANKLKGSPLAAKTVGRLLHKDLSQKHWNGVLEKHQWLKQQNNDDIMPSLKISYNCLPFDLKKCFSYCGLFPEDYRFTSSEINHFWVSIGIIDLDHQADRNYLEELVDNGFLMKKKMYWDDQDRYVMHDLMHELSQSVSAQECLNISSFGFRADAIPQSVRHLSINIEDRSDANFEQEMCKLRERIDIANLRSLMIFRGYREERIAKILKDCFKEINSLRVLF…	1068	SECCE7Rv1G0454510.1	ATGATGGCTGCAGCTCTCGGCACGGCGGCCACGCTCCTCGGCAAGGTGTTGACGTCGCTGTCCGCCGTCCCGGTGGCGGCGTACGTGGACAGCCTTCAGCTCGGCCACAACTCGGAGCAGATCAAGGCCAAGCTCGCGCACACGCGAGGCCTGCTGCACAACGCCCACGCCCACGGAAGCCACGTCGGCGACAACCCTGGACTGCAGTGGTTGCTGGAGAAGCTGAGCAGGGACGCCGACCAGGCGGACGACCTGCTCGATGAGGTCCACTACTTCCAGATCCATGACAGGCTCCACGGCACCAACTACGCCGCCACCAAGGATCTGGACGGCCTGCTCCGCCATCAAGCTCTCCACGCCGGTAGTGCTCTTCGCCACACCCTAGGCACCTGGTTCCAG…	MMAAALGTAATLLGKVLTSLSAVPVAAYVDSLQLGHNSEQIKAKLAHTRGLLHNAHAHGSHVGDNPGLQWLLEKLSRDADQADDLLDEVHYFQIHDRLHGTNYAATKDLDGLLRHQALHAGSALRHTLGTWFQCCFCSPTPNRDGGDDAAAIAGAPRRVTLLHCFSCFSTPKSKRNGGGGGVGGGDAAAAGVGGDAAAAPAVAGVTNSNSANSATAEDGDTLLHFDRVSMSSKIKSLLQGMQSHCDSVSNLLGNIPSSSSTAVVLHRPQTGSMITQDTLYGRTGIFEETLNRITTVTTQTETVSVLPIVGPGGIGKTTFTTHLYNDARTEEHFQVKVWVCVSTDFDVLKLTREILGCIPATEEGGSSSVANETTNLNQLQRSIAERLKSKRFLIVLDDI…	1438	Lr1 disease protein	Triticum aestivum	1344	147	1342	1195	84.6906	3.74593	Lr1 disease resistance protein [Triticum aestivum] - Protein - NCBI (nih.gov)	.
Weining	Wei_chr7R_nlr_31	7R	18.913	complete (pseudogene)	2054	3	MALAGLGNLPLHTTGNSCPQLNNLNTLQDKLEEKLHGKRFLLVLDDAWCDIRDERQHGNLRQIFSPLKAGEAGSKILVTSRTEDALLVLGAKKLICVPISDLDDDVFCSLFMHYALEGTILDDHARRRLDVVGADIAKKLKGSPLSARIVGRWLDMSPDAEFWRTVRNEKFVSGTMGALWWSYKHLDQHARRCFAYCSIFPRKHHLQSRTGMVYFLMHDLLHDLVGMVAGSDCFRIENGSGLGKEVWIGEVPRDVRNLYIDRYSGAFMTGKILDLNILRTLMICNVSWGSAIDEVIEIIFKGLLKLRALAINLPLVMLSVPKSVCQLKHLLYLSFRTETSSLVILSSRLTKLYHIQLLHFGGGGTNLTPNDTNVQSKEGTRSNEQAVEANLSGKERLAE…	500	-	-	-	-	Putative rust resistance protein Rp1-dp8	Brachypodium distachyon	1020	279	813	534	54.6763	25.7194	putative rust resistance protein Rp1-dp8 [Brachypodium distachyon] - Protein - NCBI (nih.gov)	.
	Wei_chr7R_nlr_32	7R	19.0868	complete	2053	3	MALAGLGNLPLHTTGNSCPQLNNLNTLQDKLEEKLHGKRFLLVLDDAWCDIRDERQHGNLRQIFSPLKAGEAGSKILVTSRTEDALLVLGAKKLICVPISDLDDDVFCSLFMHYALEGTILDDHARRRLDVVGADIAKKLKGSPLSARIVGRWLDMSPDAEFWRTVRNEKFVSGTMGALWWSYKHLDQHARRCFAYCSIFPRKHHLQCDELVNVGGRRVYKKTGMDYFLMHDLLHDLVGMVAGSDCFRIENGSGLGKEVWIGEVPRDVRHLYIHRYSGAFMTGKILDLNILRTLMICNVGWGSAIEEVIEIIFKGLLKLRDRNIKLGDFIKHTNQALPYPAATFWWWSDVEKLKQRYLRAFVLPYGSKHYVSRTTKVRGIQIGWWVSRAAAQKTYRNSS…	440	-	-	-	-	Putative rust resistance protein Rp1-dp8	Brachypodium distachyon	1020	279	645	366	59.949	18.1122	https://www.ncbi.nlm.nih.gov/protein/ACF22730.1?report=genbank&log$=protalign&blast_rank=5&RID=DKKK9FJJ01R	.
	Wei_chr7R_nlr_15	7R	12.2136	complete (pseudogene)	3687	4	PIVGPGGIGKTTFTTHLYNDARTQDHFHVKVWVCVSTDFDVLKLTREILACILSAEGGSSGVANETTNLNQLQTSIAERLKSKRFLIVLDDIWKCDSVGQWKTMLAPFTKGETKGSMLLVTTRFPKVADMVKTVDPLELRGLEPDVFFTFFETCIFGDRKPGHYEYELAGIARKIASKLKHQWLKQQDDDDIMPSLKISYDCLPFYLKKCFSYCGLFPEDHRFTSSEINHFWVATGIIDSNHQADRNHLEELVDNGFLMKELYYWSDQHCYVMHDLMHELSQSVSAHECLNISGLDFRADAIPQSVRHLSINIEDRYDANFEEEMCKLRERIDIANLQSLMIFREYEERIAKILKDSFKEINSLRVLFIAVKHAQSFPYRFSKLIHLQYLQITSSYYSD…	1075	-	-	-	-	Lr1 disease protein	Triticum aestivum	1344	277	1341	1064	83.7209	4.29338	Lr1 disease resistance protein [Triticum aestivum] - Protein - NCBI (nih.gov)	.
	Wei_chr7R_nlr_17	7R	12.354	complete	3207	4	PIVGPGGIGKTTFTTHLYNDARTEEHFQVKVWVCVSTDFDVLKLTREILGCIPATEEGGSSSVANETTNLNQLQRSIAERLKSKRFLIVLDDIWKCDSEDQWKTLLAPFTKGEVDGSMVLVTTRFPKVADMVKTVDPLELRGLESNDFFTFFEACIFGADNKPEHYQDEFAGIARKIANKLKGSPLAAKTVGRLLHKDLSQKHWNGVLEKHQWLKQQNNDDIMPSLKISYNCLPFDLKKCFSYCGLFPEDYRFTSSEINHFWVSIGIIDLDHQADRNYLEELVDNGFLMKKKMYWDDQDRYVMHDLMHELSQSVSAQECLNISSFGFRADAIPQSVRHLSINIEDRSDANFEQEMCKLRERIDIANLRSLMIFRGYREERIAKILKDCFKEINSLRVLF…	1069	-	-	-	-	Lr1 disease protein	Triticum aestivum	1344	227	1281	1054	85.4109	3.87812	Lr1 disease resistance protein [Triticum aestivum] - Protein - NCBI (nih.gov)	.
	Wei_chr7R_nlr_18	7R	12.463	complete	6438	4	PIVGPGGIGKTTFTTHLYNDARTEEHFQVKVWVCVSTDFDVLKLTREILACIPATDEEGISGVANETTNLDHLQRSIARRLKSKRFLIVLDDIWKCDSVGQWKTLLAPFTKGETKGSMVLVTTRFPKVADMVKTVDPLELRGLESNDFFTFFEACIFGEDNKPEHYEDELAGIARKIANKLKGSPLAAKTVGRLLHKNLSQEHWNGVLEKHQWLKQQNDDDDIMQSLKISYDCLPFDLKKCFSYCGLFPEDHWFTSSEINHFWVSIGIIDSNHQADRNYLEELVDSGFLMKEKYHQSDGYYYVMHDLMHELSKSVSAQECLNISDLDFRADAILQSVRHLSVTIQNRYDANFEEEMCKLRERIDIANLRTLMIFRGYEERMAKILENSFKAINNLRVLF…	1730	-	-	-	-	Lr1 disease protein	Triticum aestivum	1344	227	1340	1113	86.0281	3.86643	Lr1 disease resistance protein [Triticum aestivum] - Protein - NCBI (nih.gov)	.
	Wei_chr7R_nlr_20	7R	12.5309	complete (pseudogene)	3294	4	PIVGPGGIGKTTFTTHLYNDARTQDHFQVKIWVCVSTDFDVLKLTREILACIPAIEEEKNSSVANETTNLDQLQKSIAHRLKSKRFLIVLDDIWKCDTEDQWKTLLAPFTKGEAKGSMVLVTTRFPRLAQMMETVGFDSVKLAGLESNDFFTFFEACIFGADDKPEHYQDEFAGIARKIANKLKGSPLAAKTVGRLLHKDLSQKHWNGVLEKHQWLKQQNNDDIMPSLKISYDCLRFDLKKCFSYCGLYPEDHEFTSSEINHFWVAIGIIDSDHHADRNYSEELVDNGFLMKEFDRHGRNYYVMHDLMHELSKSVSAQECLNISGLEFRADAIPQSVRHLSINIEDRYDAIFEEEMCKLRERIDIANLRTLMIFRGYQEGRIAKILKDSFKEINSLRVL…	1098	-	-	-	-	Lr1 disease protein	Triticum aestivum	1344	227	1305	1078	84.3243	3.87387	Lr1 disease resistance protein [Triticum aestivum] - Protein - NCBI (nih.gov)	.
	Wei_chr7R_nlr_27	7R	14.4098	complete	1392	4	SIVGPGGIGKTTFTTHLYNDARTQDHFQVKVWVCVSTDFDVLKLTREILACIPATEEGGSSSAANGTTNLDQLQKSIAERLKSKRFLIILDDIWKCDGEDQWKALLAPFTKGETKGSMLLVTTRFPKVADMVKTVDPLELRGLESNDFFTFFETCIFGDRKPGNYQYELAGIARKIASKLKGSPLAAKTVGRLLHKDISQEHWNGVLKKHRWLKQKNDDDDIMQSLKISYDCLPFDLKKCFSCCGLFPEDHEFTASEINHFWVVIGIMDSDRNYLEELVDNGFVMKKVSYRNELVDSDILMKEFVCYVMHDLMHELSKIVSAQECLNISDLDFRADAIPQSVRHLSINIEDRYDANFEEEMCKVREKIDIANLHTLMIFRGYEEERIAKILKDSFKEMN…	464	-	-	-	-	Lr1 disease protein	Triticum aestivum	1344	228	692	464	81.6631	3.41151	Lr1 disease resistance protein [Triticum aestivum] - Protein - NCBI (nih.gov)	.
	Wei_chr7R_nlr_29	7R	14.5185	complete	11906	4	MYAVTECCSESRMRSRMSRGVPEWSGGKDSYMGSPVLVTGKVSGAIGSVPRPPGGSRGSTRWGHRPQKAAWAKCGRGPAPGGLVRPPNQAQGKERRKKGETLGSDVPKAHIVPYLSPSSSLAALGEALLESRAPPPPPRRRAAVGWSLPQPLPLSLLDQGVGDVTGLHLEHYEYELAGIAQKIANKLKGSPLAAKTVGRLLHKDLSQEHWNGVLEKHQWLKQQNNDDIMQSLKISYDCLPFDLKKCFSCCGLFPEDHEFTSLEINHFWVAIGIIDSNHQADRNYLEELVDNGFLMKKVSYRPEVVHRGIIMKEFDCYVMHELSKSVSAQECLNISGLDFRADAIPQSVRHLSINMEDRYDVNFEQEMCKLRERIDVANLRSLMIFRGYGEERIAKILED…	1044	-	-	-	-	Lr1 disease protein	Triticum aestivum	1344	390	1305	915	82.4295	5.74837	Lr1 disease resistance protein [Triticum aestivum] - Protein - NCBI (nih.gov)	.
