# Supplementary material for: Discovery of a Novel Leaf Rust (Puccinia recondita) Resistance Gene in Rye (Secale cereale L.) Using Association Genomics
Source: Cells. 2021 Dec 27;11(1):64. doi: 10.3390/cells11010064 (PMC8750363; doi:10.3390/cells11010064)
Supplement: Supplementary file 1 [file cells-11-00064-s001.zip › Supplementary_materials/Supplementary Table S2.xlsx]

## Sheet: a
Supplementary Table S2a: Leaf rust disease severity of top-yielding hybrid rye (Secale cereale L.) and hybrid rye-population mixtures tested in the Danish official trials in 2019 across nine locations in Denmark (Sortinfo, 2021)
Cultivar	% Leaf affected at location
	Horsens	Odder	Skive	Gørding	Tinglev	Årslev	Søllested	Skælskør	Gørløse	Mean	Max
KWS Berado	3	1	0.1	0.5	10	10	3	18	10	6	18
KWS Binntto	3	5	1	0	10	18	10	18	25	10	25
KWS Jethro	0.1	5	1	0.1	10	10	0.5	10	10	5	10
KWS Livado	5	0.5	0.5	3	3	3	3	5	10	3.7	10
KWS Loretto	1	18	3	5	8	18	10	10	25	11	25
KWS Receptor	8	5	3	0.5	18	25	5	33	33	15	33
KWS Serafino	8	1	0.5	0.5	10	8	5	33	10	8	33
KWS Skylor	10	10	25	10	18	18	10	33	33	19	33
KWS Tayo	1	0.1	0.1	0.1	1	8	3	25	18	6	25
KWS Vinetto	0.1	3	0.5	3	10	10	8	18	18	8	18
SU Arvid 90+10% population	5	1	5	0	18	18	1	25	18	10	25
SU Performer 90+10% population	1	3	8	5	5	3	3	25	18	8	25
SU Pluralis 90+10% population	5	5	1	0.1	10	8	0.1	10	25	7	25
Stannos	10	3	18	18	33	33	18	50	8	21	50
DL 12	0.5	0.5	1	0.5	1	18	0.5	10	10	4.7	18
Piano	3	5	5	0.5	10	8	5	25	25	10	25
Mean										9.525	%
SD										4.9677	%

## Sheet: b
Supplementary Table S2b: Leaf rust disease severity of top-yielding hybrid rye (Secale cereale L.) and hybrid rye-population mixtures in the German list of recommended varieties in 2021
Cultivar	Leaf rust score	% leaf area affected
Brasetto	7	25
Conduct	4	7.5
Dukato	6	17.5
Durinos	4	7.5
Inspector	5	10
KWS Berado	4	7.5
KWS Binntto	5	10
KWS Bono	6	17.5
KWS Daniello	4	7.5
KWS Dolaro	6	17.5
KWS Edmondo	4	7.5
KWS Eterno	4	7.5
KWS Gatano	4	7.5
KWS Tayo	4	7.5
KWS Trebiano	3	5
KWS Tutor	5	10
KWS Vinetto	5	10
Palazzo	7	25
Piano	4	7.5
SU Bebop	4	7.5
SU Benedix	4	7.5
SU Composit	5	10
SU Cossani	6	17.5
SU Forsetti	6	17.5
SU Mephisto	6	17.5
SU Nasri	6	17.5
SU Performer	5	10
SU Popidol	4	7.5
KWS Serafino	4	7.5
SU Arvid	5	10
	Mean	11.5	%
	SD	5.51643	%
