# Supplementary material for: Discovery of a Novel Leaf Rust (Puccinia recondita) Resistance Gene in Rye (Secale cereale L.) Using Association Genomics
Source: Cells. 2021 Dec 27;11(1):64. doi: 10.3390/cells11010064 (PMC8750363; doi:10.3390/cells11010064)
Supplement: Supplementary file 1 [file cells-11-00064-s001.zip › Supplementary_materials/Supplementary Table S3.xlsx]

## Sheet: Supplementary Table S3
Supplementary Table S3: Leaf rust disease severity score (1-9) of 180 Nordic Seed hybrid rye (Secale cereale L.) elite breeding lines across four field trials in Denmark and Northern Germany in 2019 and 2020. Lines were grouped according to their disease progression profile at the untreated trial site Gylling in 2019, and their area under disease progress curve (AUDPC). Groups were resistant ('R'…
Geno ID	PopulatioN	GRoup	Corrected AUDPC (Gylling 2019)	Gylling 2019												Mean	SD		Flakkebjerg 2019									Mean	SD		Nienstädt 2019						Mean	SD		Nienstädt 2020						Mean	SD		Across Trial
				14/5			28/5			11/6			22/6						20/5			3/6			24/6						22/5			19/6						16/6			30/6
				R1	R2	Mean	R1	R2	Mean	R1	R2	Mean	R1	R2	Mean				R1	R2	Mean	R1	R2	Mean	R1	R2	Mean				R1	R2	Mean	R1	R2	Mean				R1	R2	Mean	R1	R2	Mean				Mean
NRG6	N	R	0	1	1	1	1	1	1	1	1	1	1	1	1	1	0		1	1	1	1	1	1	1	1	1	1	0		1	1	1	1	1	1	1	0		1	1	1	1	2	1.5	1.25	0.5		1.125
NRG7	N	R	0	1	1	1	1	1	1	1	1	1	1	1	1	1	0		1	1	1	1	1	1	1	1	1	1	0		3	1	2	2	1	1.5	1.75	0.957427		1	1	1	1	1	1	1	0		1.125
NRG12	N	R	0	1	1	1	1	1	1	1	1	1	1	1	1	1	0		3	1	2	1	1	1	3	3	3	2	1.09545		1	1	1	1	1	1	1	0		6	1	3.5	5	1	3	3.25	2.62996		2
NRG13	N	R	0	1	1	1	1	1	1	1	1	1	1	1	1	1	0		3	1	2	3	1	2	3	1	2	2	1.09545		1	1	1	2	1	1.5	1.25	0.5		1	1	1	1	1	1	1	0		1.375
NRG36	N	R	0	1	1	1	1	1	1	1	1	1	1	1	1	1	0		1	1	1	1	1	1	3	1	2	1.33333	0.816497		1	1	1	2	1	1.5	1.25	0.5		1	1	1	1	1	1	1	0		1.375
NRG40	N	R	0	1	1	1	1	1	1	1	1	1	1	1	1	1	0		1	1	1	1	1	1	3	1	2	1.33333	0.816497		1	1	1	2	1	1.5	1.25	0.5		1	1	1	1	1	1	1	0		1.375
NRG41	N	R	0	1	1	1	1	1	1	1	1	1	1	1	1	1	0		1	1	1	1	1	1	4	3	3.5	1.83333	1.32916		1	1	1	1	1	1	1	0		1	1	1	4	1	2.5	1.75	1.5		2
NRG61	N	R	0	1	1	1	1	1	1	1	1	1	1	1	1	1	0		1	1	1	1	3	2	5	3	4	2.33333	1.63299		1	1	1	1	3	2	1.5	1		1	1	1	1	1	1	1	0		2
NRG63	N	R	0	1	1	1	1	1	1	1	1	1	1	1	1	1	0		1	1	1	1	1	1	1	1	1	1	0		1	1	1	3	1	2	1.5	1		1	1	1	1	1	1	1	0		1.25
NRG64	N	R	0	1	1	1	1	1	1	1	1	1	1	1	1	1	0		1	1	1	1	1	1	1	3	2	1.33333	0.816497		1	1	1	3	1	2	1.5	1		1	1	1	1	1	1	1	0		1.5
NRG67	N	R	0	1	1	1	1	1	1	1	1	1	1	1	1	1	0		1	1	1	1	1	1	1	1	1	1	0		1	1	1	2	1	1.5	1.25	0.5		1	1	1	1	1	1	1	0		1.125
NRG68	N	R	0	1	1	1	1	1	1	1	1	1	1	1	1	1	0		1	1	1	1	1	1	1	1	1	1	0		1	1	1	1	1	1	1	0		1	1	1	1	1	1	1	0		1
NRG69	N	R	0	1	1	1	1	1	1	1	1	1	1	1	1	1	0		1	1	1	1	1	1	1	1	1	1	0		1	1	1	1	3	2	1.5	1		1	1	1	1	1	1	1	0		1.25
NRG70	N	R	0	1	1	1	1	1	1	1	1	1	1	1	1	1	0		1	1	1	1	1	1	1	1	1	1	0		1	1	1	1	1	1	1	0		1	1	1	1	1	1	1	0		1
NRG72	N	R	0	1	1	1	1	1	1	1	1	1	1	1	1	1	0		1	1	1	1	1	1	1	1	1	1	0		1	1	1	1	1	1	1	0		1	1	1	1	1	1	1	0		1
NRG74	N	R	0	1	1	1	1	1	1	1	1	1	1	1	1	1	0		1	1	1	1	1	1	1	1	1	1	0		1	4	2.5	1	1	1	1.75	1.5		1	1	1	1	1	1	1	0		1
NRG76	N	R	0	1	1	1	1	1	1	1	1	1	1	1	1	1	0		1	1	1	1	1	1	1	1	1	1	0		1	1	1	1	1	1	1	0		1	1	1	1	1	1	1	0		1
NRG77	N	R	0	1	1	1	1	1	1	1	1	1	1	1	1	1	0		1	1	1	1	1	1	1	1	1	1	0		1	1	1	1	1	1	1	0		1	1	1	1	1	1	1	0		1
NRG120	N	R	6.25	1	1	1	1	1	1	1	2	1.5	1	1	1	1.125	0.353553		1	1	1	2	1	1.5	1	1	1	1.16667	0.408248		1	3	2	1	4	2.5	2.25	1.5		1	1	1	1	1	1	1	0		1.375
NRG121	N	R	0	1	1	1	1	1	1	1	1	1	1	1	1	1	0		1	1	1	1	1	1	3	4	3.5	1.83333	1.32916		1	4	2.5	1	3	2	2.25	1.5		1	1	1	3	3	3	2	1.1547		2.375
NRG124	N	R	0	1	1	1	1	1	1	1	1	1	1	1	1	1	0		1	N/A	1	1	N/A	1	1	N/A	1	1	0		1	3	2	1	1	1	1.5	1		1	1	1	1	1	1	1	0		1
NRG125	N	R	0	1	1	1	1	1	1	1	1	1	1	1	1	1	0		1	1	1	1	1	1	3	1	2	1.33333	0.816497		5	1	3	8	1	4.5	3.75	3.40343		1	1	1	1	1	1	1	0		2.125
NRG134	N	R	0	1	1	1	1	1	1	1	1	1	1	1	1	1	0		1	1	1	1	1	1	1	1	1	1	0		1	3	2	3	1	2	2	1.1547		6	1	3.5	8	1	4.5	4	3.55903		2.125
R134	R	R	0	1	1	1	1	1	1	1	1	1	1	1	1	1	0		1	1	1	1	1	1	3	3	3	1.66667	1.0328		1	1	1	1	1	1	1	0		1	1	1	1	1	1	1	0		1.5
R136	R	R	0	1	1	1	1	1	1	1	1	1	1	1	1	1	0		1	1	1	2	4	3	4	2	3	2.33333	1.36626		4	4	4	1	1	1	2.5	1.73205		1	1	1	1	1	1	1	0		1.5
R137	R	R	0	1	1	1	1	1	1	1	1	1	1	1	1	1	0		1	1	1	1	1	1	2	4	3	1.66667	1.21106		1	1	1	1	1	1	1	0		1	1	1	1	1	1	1	0		1.5
R140	R	R	0	1	1	1	1	1	1	1	1	1	1	1	1	1	0		1	1	1	1	3	2	3	4	3.5	2.16667	1.32916		1	1	1	1	1	1	1	0		1	1	1	1	1	1	1	0		1.625
R141	R	R	0	1	1	1	1	1	1	1	1	1	1	1	1	1	0		1	1	1	1	1	1	1	1	1	1	0		1	1	1	1	1	1	1	0		1	1	1	1	1	1	1	0		1
R143	R	R	0	1	1	1	1	1	1	1	1	1	1	1	1	1	0		1	1	1	1	1	1	4	1	2.5	1.5	1.22474		4	1	2.5	1	1	1	1.75	1.5		1	1	1	1	1	1	1	0		1.375
R144	R	R	0	1	1	1	1	1	1	1	1	1	1	1	1	1	0		1	1	1	1	1	1	4	1	2.5	1.5	1.22474		1	1	1	1	1	1	1	0		1	1	1	1	1	1	1	0		1.375
R145	R	R	0	1	1	1	1	1	1	1	1	1	1	1	1	1	0		1	1	1	1	1	1	1	1	1	1	0		1	1	1	7	1	4	2.5	3		1	1	1	1	1	1	1	0		1.75
R148	R	R	0	1	1	1	1	1	1	1	1	1	1	1	1	1	0		1	1	1	4	1	2.5	4	1	2.5	2	1.54919		1	1	1	1	1	1	1	0		1	1	1	1	1	1	1	0		1.375
R152	R	R	0	1	1	1	1	1	1	1	1	1	1	1	1	1	0		1	1	1	2	1	1.5	4	4	4	2.16667	1.47196		1	1	1	1	1	1	1	0		1	1	1	4	1	2.5	1.75	1.5		2.125
R180	R	R	6.25	1	1	1	1	1	1	1	2	1.5	1	1	1	1.125	0.353553		1	1	1	1	1	1	1	1	1	1	0		3	1	2	1	1	1	1.5	1		1	1	1	1	3	2	1.5	1		1.25
R186	R	R	0	1	1	1	1	1	1	1	1	1	1	1	1	1	0		1	1	1	1	1	1	1	1	1	1	0		1	1	1	1	1	1	1	0		1	1	1	1	1	1	1	0		1
R190	R	R	0	1	1	1	1	1	1	1	1	1	1	1	1	1	0		1	1	1	1	1	1	3	1	2	1.33333	0.816497		2	1	1.5	4	1	2.5	2	1.41421		1	1	1	1	1	1	1	0		1.625
R200	R	R	0	1	1	1	1	1	1	1	1	1	1	1	1	1	0		1	1	1	1	1	1	1	1	1	1	0		1	1	1	1	1	1	1	0		1	1	1	1	1	1	1	0		1
R201	R	R	0	1	1	1	1	1	1	1	1	1	1	1	1	1	0		1	1	1	1	1	1	1	1	1	1	0		1	1	1	1	1	1	1	0		1	1	1	1	1	1	1	0		1
R202	R	R	0	1	1	1	1	1	1	1	1	1	1	1	1	1	0		1	1	1	1	1	1	1	1	1	1	0		1	1	1	1	1	1	1	0		1	1	1	1	1	1	1	0		1
R205	R	R	0	1	1	1	1	1	1	1	1	1	1	1	1	1	0		1	1	1	1	1	1	1	1	1	1	0		1	1	1	1	1	1	1	0		1	1	1	1	1	1	1	0		1
R207	R	R	0	1	1	1	1	1	1	1	1	1	1	1	1	1	0		1	1	1	1	1	1	1	3	2	1.33333	0.816497		1	2	1.5	1	1	1	1.25	0.5		1	1	1	1	1	1	1	0		1.25
R208	R	R	0	1	1	1	1	1	1	1	1	1	1	1	1	1	0		1	1	1	1	1	1	1	1	1	1	0		1	1	1	1	1	1	1	0		1	1	1	1	1	1	1	0		1
R278	R	R	0	1	1	1	1	1	1	1	1	1	1	1	1	1	0		1	1	1	1	1	1	1	1	1	1	0		1	1	1	1	1	1	1	0		1	1	1	1	1	1	1	0		1
R289	R	R	3.5	1	2	1.5	1	1	1	1	1	1	1	1	1	1.125	0.353553		1	N/A	1	1	N/A	1	1	N/A	1	1	0		1	1	1	1	1	1	1	0		1	2	1.5	3	2	2.5	2	0.816497		1.375
R290	R	R	0	1	1	1	1	1	1	1	1	1	1	1	1	1	0		1	1	1	1	1	1	1	1	1	1	0		1	2	1.5	1	1	1	1.25	0.5		1	1	1	1	1	1	1	0		1
R291	R	R	0	1	1	1	1	1	1	1	1	1	1	1	1	1	0		1	1	1	1	1	1	1	1	1	1	0		1	1	1	1	1	1	1	0		1	1	1	3	1	2	1.5	1		1.25
R292	R	R	20	1	1	1	2	3	2.5	1	1	1	1	1	1	1.375	0.744024		1	1	1	1	1	1	1	1	1	1	0		1	1	1	1	1	1	1	0		1	1	1	1	1	1	1	0		1
R294	R	R	0	1	1	1	1	1	1	1	1	1	1	1	1	1	0		1	1	1	1	1	1	1	1	1	1	0		1	1	1	1	1	1	1	0		1	1	1	1	1	1	1	0		1
R297	R	R	0	1	1	1	1	1	1	1	1	1	1	1	1	1	0		1	1	1	1	1	1	3	3	3	1.66667	1.0328		1	1	1	1	1	1	1	0		1	1	1	1	1	1	1	0		1.5
R298	R	R	0	1	1	1	1	1	1	1	1	1	1	1	1	1	0		1	1	1	1	1	1	3	1	2	1.33333	0.816497		1	1	1	1	1	1	1	0		1	1	1	1	1	1	1	0		1.25
R299	R	R	6.25	1	1	1	1	1	1	1	2	1.5	1	1	1	1.125	0.353553		1	1	1	3	1	2	4	1	2.5	1.83333	1.32916		1	1	1	1	1	1	1	0		1	1	1	1	1	1	1	0		1.375
R300	R	R	0	1	1	1	1	1	1	1	1	1	1	1	1	1	0		1	1	1	1	2	1.5	3	5	4	2.16667	1.60208		1	1	1	1	1	1	1	0		1	1	1	1	1	1	1	0		1.75
R301	R	R	0	1	1	1	1	1	1	1	1	1	1	1	1	1	0		1	1	1	1	1	1	5	3	4	2	1.67332		1	1	1	1	1	1	1	0		1	1	1	1	1	1	1	0		1.75
R302	R	R	0	1	1	1	1	1	1	1	1	1	1	1	1	1	0		1	1	1	3	3	3	3	3	3	2.33333	1.0328		1	1	1	1	1	1	1	0		1	1	1	1	1	1	1	0		1.5
R303	R	R	0	1	1	1	1	1	1	1	1	1	1	1	1	1	0		1	1	1	1	1	1	3	3	3	1.66667	1.0328		1	3	2	1	1	1	1.5	1		1	1	1	1	1	1	1	0		1.5
R304	R	R	0	1	1	1	1	1	1	1	1	1	1	1	1	1	0		1	1	1	1	1	1	1	1	1	1	0		1	1	1	1	1	1	1	0		1	1	1	1	1	1	1	0		1
R305	R	R	0	1	1	1	1	1	1	1	1	1	1	1	1	1	0		1	2	1.5	1	1	1	3	1	2	1.5	0.83666		1	1	1	1	1	1	1	0		1	1	1	1	1	1	1	0		1.25
R306	R	R	0	1	1	1	1	1	1	1	1	1	1	1	1	1	0		1	1	1	1	1	1	1	4	2.5	1.5	1.22474		1	1	1	1	1	1	1	0		1	1	1	1	1	1	1	0		1.375
R308	R	R	0	1	1	1	1	1	1	1	1	1	1	1	1	1	0		1	1	1	1	1	1	4	1	2.5	1.5	1.22474		1	1	1	1	1	1	1	0		1	1	1	1	1	1	1	0		1.375
R309	R	R	0	1	1	1	1	1	1	1	1	1	1	1	1	1	0		1	1	1	1	1	1	1	1	1	1	0		1	1	1	1	3	2	1.5	1		1	1	1	1	1	1	1	0		1.25
R312	R	R	0	1	1	1	1	1	1	1	1	1	1	1	1	1	0		1	1	1	1	1	1	1	4	2.5	1.5	1.22474		1	1	1	1	1	1	1	0		1	1	1	1	1	1	1	0		1.375
R313	R	R	18.75	1	1	1	1	1	1	1	4	2.5	1	1	1	1.375	1.06066		1	1	1	1	1	1	1	1	1	1	0		1	1	1	1	1	1	1	0		1	1	1	1	1	1	1	0		1
R314	R	R	0	1	1	1	1	1	1	1	1	1	1	1	1	1	0		1	1	1	1	1	1	1	1	1	1	0		1	5	3	1	5	3	3	2.3094		1	7	4	1	8	4.5	4.25	3.77492		2.375
R316	R	R	0	1	1	1	1	1	1	1	1	1	1	1	1	1	0		1	1	1	1	1	1	5	5	5	2.33333	2.06559		1	1	1	1	6	3.5	2.25	2.5		1	1	1	1	1	1	1	0		2.625
R317	R	R	0	1	1	1	1	1	1	1	1	1	1	1	1	1	0		1	1	1	1	1	1	3	5	4	2	1.67332		1	3	2	1	1	1	1.5	1		1	1	1	1	1	1	1	0		1.75
R321	R	R	7	1	1	1	2	1	1.5	1	1	1	1	1	1	1.125	0.353553		1	1	1	1	1	1	1	1	1	1	0		1	1	1	1	1	1	1	0		1	1	1	4	1	2.5	1.75	1.5		1.375
R323	R	R	0	1	1	1	1	1	1	1	1	1	1	1	1	1	0		1	1	1	1	1	1	3	2	2.5	1.5	0.83666		1	1	1	1	2	1.5	1.25	0.5		N/A	2	2	N/A	1	1	1.5	0.707107		1.5
R325	R	R	0	1	1	1	1	1	1	1	1	1	1	1	1	1	0		1	1	1	1	1	1	1	1	1	1	0		1	1	1	1	1	1	1	0		N/A	1	1	N/A	1	1	1	0		1
R327	R	R	0	1	1	1	1	1	1	1	1	1	1	1	1	1	0		1	1	1	1	1	1	1	2	1.5	1.16667	0.408248		1	1	1	1	1	1	1	0		1	N/A	1	1	N/A	1	1	0		1.125
R331	R	R	0	1	1	1	1	1	1	1	1	1	1	1	1	1	0		2	1	1.5	1	1	1	1	4	2.5	1.66667	1.21106		4	2	3	3	1	2	2.5	1.29099		1	1	1	1	1	1	1	0		1.625
R334	R	R	0	1	1	1	1	1	1	1	1	1	1	1	1	1	0		1	1	1	1	1	1	1	1	1	1	0		1	1	1	1	N/A	1	1	0		N/A	1	1	N/A	1	1	1	0		1
NRG57	N	P-R	8.25	1	1	1	1	1	1	1	1	1	4	1	2.5	1.375	1.06066		3	1	2	4	4	4	6	6	6	4	1.89737		6	1	3.5	3	6	4.5	4	2.44949		1	8	4.5	1	8	4.5	4.5	4.04145		4.375
NRG58	N	P-R	75.5	1	1	1	3	1	2	4	3	3.5	7	6	6.5	3.25	2.31455		1	N/A	1	4	N/A	4	1	N/A	1	2	1.73205		1	5	3	2	4	3	3	1.82574		1	8	4.5	1	8	4.5	4.5	4.04145		3.75
NRG83	N	P-R	26.25	1	1	1	1	1	1	3	1	2	6	1	3.5	1.875	1.80772		2	N/A	2	1	N/A	1	5	N/A	5	2.66667	2.08167		1	1	1	2	1	1.5	1.25	0.5		1	1	1	4	2	3	2	1.41421		3.25
NRG84	N	P-R	79	1	1	1	2	2	2	4	4	4	6	6	6	3.25	2.05287		1	1	1	1	1	1	5	4	4.5	2.16667	1.83485		1	2	1.5	1	6	3.5	2.5	2.38048		1	1	1	6	1	3.5	2.25	2.5		4.375
NRG130	N	P-R	40.75	1	1	1	1	1	1	1	4	2.5	4	6	5	2.375	1.99553		1	1	1	2	1	1.5	4	6	5	2.5	2.07364		1	1	1	1	4	2.5	1.75	1.5		1	1	1	5	4	4.5	2.75	2.06155		4.25
R131	R	P-R	38.75	1	1	1	1	1	1	5	1	3	6	1	3.5	2.125	2.10017		2	2	2	4	4	4	4	5	4.5	3.5	1.22474		4	3	3.5	1	3	2	2.75	1.25831		1	N/A	1	1	N/A	1	1	0		2.75
R164	R	P-R	22	1	1	1	1	1	1	1	1	1	4	6	5	2	1.92725		1	1	1	5	1	3	6	1	3.5	2.5	2.34521		5	3	4	5	1	3	3.5	1.91485		1	1	1	1	1	1	1	0		3.125
R166	R	P-R	40.75	1	1	1	1	1	1	1	4	2.5	4	6	5	2.375	1.99553		1	1	1	1	1	1	1	5	3	1.66667	1.63299		4	4	4	1	1	1	2.5	1.73205		8	1	4.5	6	1	3.5	4	3.55903		3.125
R191	R	P-R	14.5	1	1	1	1	1	1	1	2	1.5	1	4	2.5	1.5	1.06904		1	1	1	1	5	3	5	6	5.5	3.16667	2.40139		3	1	2	7	6	6.5	4.25	2.75379		5	1	3	7	5	6	4.5	2.51661		5.125
R295	R	P-R	36.75	1	1	1	1	2	1.5	1	4	2.5	1	5	3	2	1.60357		1	2	1.5	3	3	3	3	3	3	2.5	0.83666		1	4	2.5	4	4	4	3.25	1.5		1	1	1	1	1	1	1	0		2.75
R307	R	P-R	39.5	1	1	1	1	1	1	4	3	3.5	4	1	2.5	2	1.41421		1	2	1.5	4	4	4	4	1	2.5	2.66667	1.50555		5	4	4.5	1	1	1	2.75	2.06155		1	1	1	1	1	1	1	0		1.75
R315	R	P-R	54.25	1	1	1	3	2	2.5	1	5	3	1	4	2.5	2.25	1.58114		1	1	1	3	1	2	5	1	3	2	1.67332		4	1	2.5	1	7	4	3.25	2.87228		1	3	2	1	1	1	1.5	1		2.625
R322	R	P-R	78.5	1	1	1	1	4	2.5	3	6	4.5	3	4	3.5	2.875	1.80772		1	1	1	3	4	3.5	3	5	4	2.83333	1.60208		1	2	1.5	3	7	5	3.25	2.62996		1	7	4	3	8	5.5	4.75	3.30404		4.5
R324	R	P-R	25	1	1	1	1	1	1	1	5	3	1	1	1	1.5	1.41421		2	1	1.5	3	3	3	4	3	3.5	2.66667	1.0328		2	4	3	7	6	6.5	4.75	2.21736		1	3	2	1	3	2	2	1.1547		3.25
NRG1	N	P-S	81.75	1	1	1	1	2	1.5	5	5	5	6	5	5.5	3.25	2.18763		1	1	1	4	1	2.5	7	8	7.5	3.66667	3.20416		6	3	4.5	8	8	8	6.25	2.36291		7	7	7	8	8	8	7.5	0.57735		7.25
NRG2	N	P-S	69.25	1	1	1	2	1	1.5	5	3	4	6	5	5.5	3	2.0702		2	N/A	2	4	N/A	4	8	N/A	8	4.66667	3.05505		6	2	4	8	8	8	6	2.82843		8	8	8	8	8	8	8	0		7.375
NRG3	N	P-S	61.5	1	1	1	1	1	1	3	4	3.5	6	7	6.5	3	2.44949		1	1	1	2	1	1.5	7	7	7	3.16667	2.99444		6	5	5.5	8	8	8	6.75	1.5		7	8	7.5	8	8	8	7.75	0.5		7.375
NRG4	N	P-S	70.5	1	1	1	1	1	1	3	5	4	6	8	7	3.25	2.76457		2	1	1.5	4	3	3.5	8	6	7	4	2.60768		5	4	4.5	8	8	8	6.25	2.06155		8	6	7	8	8	8	7.5	1		7.5
NRG5	N	P-S	70	1	1	1	1	2	1.5	4	5	4.5	3	6	4.5	2.875	1.95941		2	2	2	3	2	2.5	7	8	7.5	4	2.75681		6	4	5	7	8	7.5	6.25	1.70783		7	7	7	8	8	8	7.5	0.57735		6.875
NRG8	N	P-S	96.25	1	1	1	1	1	1	6	7	6.5	5	7	6	3.625	2.87539		4	2	3	5	4	4.5	9	9	9	5.5	2.88097		6	3	4.5	8	8	8	6.25	2.36291		7	7	7	8	7	7.5	7.25	0.5		7.625
NRG22	N	P-S	65.75	1	1	1	1	2	1.5	3	4	3.5	6	6	6	3	2.13809		1	3	2	3	6	4.5	7	8	7.5	4.66667	2.73252		3	5	4	8	8	8	6	2.44949		7	7	7	8	8	8	7.5	0.57735		7.375
NRG23	N	P-S	84.5	1	1	1	2	1	1.5	5	5	5	6	6	6	3.375	2.32609		1	1	1	4	3	3.5	7	8	7.5	4	2.96648		4	3	3.5	8	8	8	5.75	2.62996		7	8	7.5	8	8	8	7.75	0.5		7.375
NRG24	N	P-S	62.25	1	1	1	1	1	1	6	2	4	7	4	5.5	2.875	2.47487		1	1	1	1	3	2	7	8	7.5	3.5	3.20936		5	3	4	8	8	8	6	2.44949		7	7	7	8	8	8	7.5	0.57735		7.25
NRG27	N	P-S	65.75	1	1	1	2	1	1.5	4	3	3.5	7	5	6	3	2.20389		1	1	1	1	3	2	6	7	6.5	3.16667	2.71416		1	1	1	7	8	7.5	4.25	3.77492		5	7	6	7	7	7	6.5	1		6.75
NRG14	N	P-S	99.75	1	1	1	2	2	2	6	4	5	8	7	7.5	3.875	2.79987		1	1	1	6	4	5	8	7	7.5	4.5	3.01662		6	5	5.5	8	8	8	6.75	1.5		1	1	1	4	1	2.5	1.75	1.5		6.375
NRG15	N	P-S	114.25	1	1	1	2	1	1.5	7	6	6.5	8	8	8	4.25	3.28416		3	2	2.5	5	5	5	9	8	8.5	5.33333	2.73252		6	5	5.5	8	8	8	6.75	1.5		8	8	8	8	8	8	8	0		8.125
NRG16	N	P-S	108	1	1	1	2	1	1.5	6	6	6	8	8	8	4.125	3.18198		4	1	2.5	6	5	5.5	8	8	8	5.33333	2.65832		6	5	5.5	8	8	8	6.75	1.5		8	8	8	8	8	8	8	0		8
NRG17	N	P-S	121.25	1	1	1	2	2	2	7	6	6.5	8	8	8	4.375	3.15945		3	1	2	7	4	5.5	8	8	8	5.16667	2.92689		6	4	5	8	8	8	6.5	1.91485		9	7	8	9	8	8.5	8.25	0.957427		8.125
NRG18	N	P-S	109.5	1	1	1	2	2	2	7	5	6	7	7	7	4	2.77746		3	2	2.5	6	4	5	8	8	8	5.16667	2.56255		6	6	6	8	8	8	7	1.1547		8	9	8.5	8	9	8.5	8.5	0.57735		7.875
NRG19	N	P-S	121.25	1	1	1	2	2	2	7	6	6.5	8	8	8	4.375	3.15945		3	2	2.5	6	6	6	9	8	8.5	5.66667	2.73252		6	5	5.5	8	8	8	6.75	1.5		9	9	9	9	8	8.5	8.75	0.5		8.25
NRG25	N	P-S	93.5	1	1	1	2	1	1.5	6	5	5.5	7	6	6.5	3.625	2.6152		1	2	1.5	3	4	3.5	8	8	8	4.33333	3.01109		3	5	4	8	8	8	6	2.44949		7	8	7.5	8	8	8	7.75	0.5		7.625
NRG26	N	P-S	90	1	1	1	2	1	1.5	5	5	5	8	6	7	3.625	2.72226		2	2	2	2	2	2	7	6	6.5	3.5	2.34521		5	5	5	7	8	7.5	6.25	1.5		6	6	6	8	8	8	7	1.1547		7.25
NRG28	N	P-S	87.25	1	1	1	1	2	1.5	5	5	5	7	6	6.5	3.5	2.50713		1	1	1	2	3	2.5	6	6	6	3.16667	2.31661		1	1	1	7	8	7.5	4.25	3.77492		6	7	6.5	8	8	8	7.25	0.957427		7
NRG29	N	P-S	103.25	1	1	1	3	1	2	6	5	5.5	7	7	7	3.875	2.6959		1	N/A	1	1	N/A	1	6	N/A	6	2.66667	2.88675		2	5	3.5	7	7	7	5.25	2.36291		4	6	5	7	8	7.5	6.25	1.70783		6.875
NRG31	N	P-S	89.5	1	1	1	3	2	2.5	5	4	4.5	6	5	5.5	3.375	1.92261		1	3	2	1	6	3.5	6	7	6.5	4	2.68328		3	2	2.5	7	8	7.5	5	2.94392		6	7	6.5	8	7	7.5	7	0.816497		6.75
NRG32	N	P-S	101.25	1	1	1	3	1	2	7	5	6	6	5	5.5	3.625	2.44584		1	1	1	3	3	3	6	5	5.5	3.16667	2.04124		2	5	3.5	8	7	7.5	5.5	2.64575		5	6	5.5	6	7	6.5	6	0.816497		6.25
NRG33	N	P-S	100.5	1	1	1	3	1	2	7	4	5.5	7	6	6.5	3.75	2.65922		2	2	2	4	3	3.5	7	7	7	4.16667	2.31661		6	5	5.5	7	8	7.5	6.5	1.29099		6	7	6.5	7	8	7.5	7	0.816497		7.125
NRG34	N	P-S	92.25	1	1	1	3	1	2	7	4	5.5	7	3	5	3.375	2.50357		1	N/A	1	1	N/A	1	4	N/A	4	2	1.73205		2	3	2.5	6	7	6.5	4.5	2.38048		6	8	7	7	8	7.5	7.25	0.957427		5.75
NRG35	N	P-S	83.75	1	1	1	1	1	1	6	5	5.5	6	6	6	3.375	2.55999		1	1	1	3	3	3	6	6	6	3.33333	2.25093		3	1	2	8	7	7.5	4.75	3.30404		8	8	8	8	8	8	8	0		6.875
NRG37	N	P-S	116.5	1	1	1	2	3	2.5	7	5	6	8	6	7	4.125	2.74838		3	2	2.5	4	4	4	7	8	7.5	4.66667	2.33809		6	4	5	8	8	8	6.5	1.91485		7	7	7	8	8	8	7.5	0.57735		7.625
NRG39	N	P-S	117.25	1	1	1	4	2	3	7	4	5.5	8	6	7	4.125	2.6959		3	2	2.5	6	4	5	8	8	8	5.16667	2.56255		4	5	4.5	8	8	8	6.25	2.06155		8	3	5.5	8	8	8	6.75	2.5		7.75
NRG43	N	P-S	106.75	1	1	1	3	2	2.5	5	5	5	8	7	7.5	4	2.67261		3	2	2.5	5	4	4.5	8	8	8	5	2.52982		4	4	4	8	8	8	6	2.3094		8	7	7.5	9	8	8.5	8	0.816497		8
NRG44	N	P-S	106	1	1	1	3	1	2	7	4	5.5	8	7	7.5	4	2.9761		3	2	2.5	4	4	4	8	8	8	4.83333	2.56255		5	5	5	8	8	8	6.5	1.73205		6	7	6.5	8	8	8	7.25	0.957427		7.875
NRG45	N	P-S	100.5	1	1	1	3	1	2	6	5	5.5	7	6	6.5	3.75	2.54951		4	2	3	6	6	6	9	8	8.5	5.83333	2.56255		6	6	6	8	8	8	7	1.1547		6	7	6.5	8	8	8	7.25	0.957427		7.75
NRG46	N	P-S	132.5	1	1	1	3	3	3	7	6	6.5	7	8	7.5	4.5	2.82843		4	1	2.5	4	3	3.5	9	8	8.5	4.83333	3.0605		6	5	5.5	8	7	7.5	6.5	1.29099		7	8	7.5	8	8	8	7.75	0.5		7.875
NRG47	N	P-S	78.25	1	1	1	2	1	1.5	5	4	4.5	7	5	6	3.25	2.31455		3	1	2	4	5	4.5	9	8	8.5	5	3.03315		4	5	4.5	8	7	7.5	6	1.82574		6	8	7	8	8	8	7.5	1		7.5
NRG48	N	P-S	110.25	1	1	1	2	3	2.5	6	5	5.5	7	7	7	4	2.56348		2	N/A	2	6	N/A	6	9	N/A	9	5.66667	3.51188		6	4	5	8	8	8	6.5	1.91485		8	9	8.5	8	9	8.5	8.5	0.57735		8.125
NRG49	N	P-S	112.25	1	1	1	2	2	2	6	6	6	7	8	7.5	4.125	2.90012		2	2	2	6	7	6.5	9	9	9	5.83333	3.18852		6	5	5.5	8	8	8	6.75	1.5		8	8	8	8	8	8	8	0		8.125
NRG50	N	P-S	60.75	1	1	1	1	1	1	3	3	3	9	6	7.5	3.125	2.94897		2	1	1.5	6	2	4	8	7	7.5	4.33333	3.01109		5	3	4	8	8	8	6	2.44949		7	7	7	8	8	8	7.5	0.57735		7.75
NRG52	N	P-S	76.75	1	1	1	2	1	1.5	4	3	3.5	9	7	8	3.5	3.02372		2	1	1.5	3	1	2	8	7	7.5	3.66667	3.07679		4	2	3	8	8	8	5.5	3		6	7	6.5	8	8	8	7.25	0.957427		7.875
NRG53	N	P-S	86.5	1	1	1	2	1	1.5	4	5	4.5	9	6	7.5	3.625	2.92465		3	1	2	3	3	3	8	8	8	4.33333	2.94392		3	2	2.5	8	8	8	5.25	3.20156		5	7	6	7	8	7.5	6.75	1.25831		7.75
NRG54	N	P-S	86.5	1	1	1	2	1	1.5	4	5	4.5	9	6	7.5	3.625	2.92465		2	1	1.5	4	1	2.5	8	7	7.5	3.83333	3.0605		4	5	4.5	8	8	8	6.25	2.06155		8	7	7.5	8	8	8	7.75	0.5		7.75
NRG55	N	P-S	82.5	1	1	1	3	2	2.5	4	3	3.5	9	4	6.5	3.375	2.55999		2	2	2	4	4	4	8	7	7.5	4.5	2.50998		5	3	4	8	7	7.5	5.75	2.21736		6	8	7	7	8	7.5	7.25	0.957427		7.25
NRG60	N	P-S	47.75	1	1	1	1	1	1	4	3	3.5	7	1	4	2.375	2.19984		3	1	2	3	2	2.5	1	6	3.5	2.66667	1.8619		4	4	4	1	1	1	2.5	1.73205		6	7	6.5	8	8	8	7.25	0.957427		4.125
NRG65	N	P-S	68.5	1	1	1	1	2	1.5	4	3	3.5	6	7	6.5	3.125	2.3566		2	3	2.5	4	5	4.5	8	8	8	5	2.52982		5	5	5	8	8	8	6.5	1.73205		8	8	8	8	8	8	8	0		7.625
NRG66	N	P-S	107.5	1	1	1	1	4	2.5	4	7	5.5	6	7	6.5	3.875	2.64237		2	1	1.5	4	4	4	8	8	8	4.5	2.94958		5	6	5.5	8	8	8	6.75	1.5		6	8	7	8	8	8	7.5	1		7.625
NRG78	N	P-S	47	1	1	1	1	1	1	3	3	3	5	5	5	2.5	1.77281		2	1	1.5	3	2	2.5	8	4	6	3.33333	2.50333		4	5	4.5	8	7	7.5	6	1.82574		6	7	6.5	8	8	8	7.25	0.957427		6.625
NRG85	N	P-S	50.5	1	1	1	1	1	1	5	2	3.5	6	3	4.5	2.5	2		1	1	1	3	2	2.5	6	6	6	3.16667	2.31661		4	4	4	8	6	7	5.5	1.91485		6	7	6.5	7	8	7.5	7	0.816497		6.25
NRG87	N	P-S	77.5	1	1	1	1	1	1	4	6	5	6	6	6	3.25	2.49285		1	1	1	2	1	1.5	7	6	6.5	3	2.75681		4	1	2.5	8	6	7	4.75	2.98608		6	2	4	8	4	6	5	2.58199		6.375
NRG89	N	P-S	63	1	1	1	2	1	1.5	4	3	3.5	6	5	5.5	2.875	1.95941		2	1	1.5	2	1	1.5	8	7	7.5	3.5	3.14643		3	5	4	8	8	8	6	2.44949		7	7	7	8	8	8	7.5	0.57735		7.25
NRG119	N	P-S	77.5	1	1	1	1	1	1	5	5	5	6	6	6	3.25	2.43487		3	1	2	6	3	4.5	8	7	7.5	4.66667	2.73252		5	3	4	8	6	7	5.5	2.08167		4	8	6	6	8	7	6.5	1.91485		6.875
NRG122	N	P-S	119.25	1	1	1	2	3	2.5	5	7	6	7	8	7.5	4.25	2.86606		1	3	2	5	5	5	8	8	8	5	2.75681		5	6	5.5	8	8	8	6.75	1.5		8	8	8	8	8	8	8	0		7.875
NRG123	N	P-S	43.5	1	1	1	1	1	1	4	1	2.5	6	5	5.5	2.5	2.13809		2	N/A	2	3	N/A	3	7	N/A	7	4	2.64575		4	1	2.5	8	7	7.5	5	3.16228		6	8	7	8	8	8	7.5	1		7
NRG127	N	P-S	57.5	1	1	1	2	1	1.5	4	3	3.5	5	4	4.5	2.625	1.59799		3	2	2.5	5	5	5	9	8	8.5	5.33333	2.73252		7	6	6.5	8	8	8	7.25	0.957427		6	6	6	8	8	8	7	1.1547		7.25
NRG128	N	P-S	83	1	1	1	1	1	1	5	5	5	6	8	7	3.5	2.82843		1	2	1.5	5	5	5	8	8	8	4.83333	2.92689		5	4	4.5	8	8	8	6.25	2.06155		8	8	8	8	8	8	8	0		7.75
NRG131	N	P-S	47.75	1	1	1	1	1	1	3	4	3.5	4	4	4	2.375	1.50594		1	1	1	4	3	3.5	7	6	6.5	3.66667	2.50333		4	1	2.5	8	6	7	4.75	2.98608		3	5	4	5	6	5.5	4.75	1.25831		3.88542
R32	R	P-S	78.25	1	1	1	2	1	1.5	5	4	4.5	6	6	6	3.25	2.25198		3	3	3	6	5	5.5	9	9	9	5.83333	2.71416		6	5	5.5	8	8	8	6.75	1.5		6	8	7	8	8	8	7.5	1		7.75
R35	R	P-S	76.25	1	1	1	2	2	2	4	4	4	6	5	5.5	3.125	1.88509		3	2	2.5	4	4	4	8	7	7.5	4.66667	2.33809		6	4	5	8	8	8	6.5	1.91485		6	7	6.5	8	7	7.5	7	0.816497		7.125
R36	R	P-S	89.5	1	1	1	2	3	2.5	3	6	4.5	5	6	5.5	3.375	2.06588		3	3	3	6	6	6	7	8	7.5	5.5	2.07364		5	6	5.5	8	8	8	6.75	1.5		6	6	6	8	6	7	6.5	1		7
R44	R	P-S	98.5	1	1	1	2	3	2.5	5	5	5	6	6	6	3.625	2.13391		3	1	2	5	4	4.5	8	9	8.5	5	3.03315		6	6	6	8	7	7.5	6.75	0.957427		6	8	7	8	9	8.5	7.75	1.25831		7.625
R133	R	P-S	95.75	1	1	1	2	3	2.5	6	4	5	6	5	5.5	3.5	2.0702		3	2	2.5	4	4	4	3	3	3	3.16667	0.752773		6	6	6	8	6	7	6.5	1		6	1	3.5	6	1	3.5	3.5	2.88675		4.75
R153	R	P-S	12.5	1	1	1	1	1	1	1	3	2	1	1	1	1.25	0.707107		1	1	1	4	4	4	4	3	3.5	2.83333	1.47196		4	4	4	4	1	2.5	3.25	1.5		7	6	6.5	8	N/A	8	7.25	1		3.75
R157	R	P-S	119.25	1	1	1	1	3	2	1	4	2.5	1	7	4	2.375	2.19984		2	2	2	5	5	5	8	8	8	5	2.68328		6	6	6	7	8	7.5	6.75	0.957427		8	5	6.5	8	8	8	7.25	1.5		6.875
R160	R	P-S	8.25	1	1	1	1	1	1	1	1	1	4	1	2.5	1.375	1.06066		1	2	1.5	4	4	4	7	4	5.5	3.66667	2.06559		6	1	3.5	6	1	3.5	3.5	2.88675		6	8	7	8	8	8	7.5	1		4.875
R172	R	P-S	85.25	1	1	1	2	2	2	4	5	4.5	5	7	6	3.375	2.19984		2	2	2	5	5	5	8	8	8	5	2.68328		5	5	5	8	8	8	6.5	1.73205		5	6	5.5	8	8	8	6.75	1.5		7.5
R196	R	P-S	60.25	1	1	1	1	1	1	4	5	4.5	3	5	4	2.625	1.84681		1	2	1.5	3	5	4	6	6	6	3.83333	2.13698		5	4	4.5	8	8	8	6.25	2.06155		4	3	3.5	4	5	4.5	4	0.816497		5.625
R279	R	P-S	56.75	1	1	1	1	1	1	4	4	4	4	5	4.5	2.625	1.76777		1	2	1.5	4	3	3.5	6	6	6	3.66667	2.06559		4	4	4	7	7	7	5.5	1.73205		6	1	3.5	8	4	6	4.75	2.98608		5.875
R340	R	P-S	113.75	1	1	1	4	1	2.5	7	5	6	7	6	6.5	4	2.67261		2	2	2	5	5	5	8	7	7.5	4.83333	2.48328		4	4	4	7	8	7.5	5.75	2.06155		6	7	6.5	7	8	7.5	7	0.816497		7.25
NRG9	N	S	89.5	1	3	2	2	2	2	3	6	4.5	4	7	5.5	3.5	2.0702		1	N/A	1	5	N/A	5	7	N/A	7	4.33333	3.05505		6	5	5.5	7	8	7.5	6.5	1.29099		7	6	6.5	8	6	7	6.75	0.957427		6.75
NRG10	N	S	85.25	1	2	1.5	1	3	2	3	5	4	6	7	6.5	3.5	2.26779		5	2	3.5	4	5	4.5	8	9	8.5	5.5	2.58844		4	3	3.5	7	8	7.5	5.5	2.38048		1	7	4	1	8	4.5	4.25	3.77492		6.75
NRG20	N	S	168.75	1	3	2	3	5	4	7	8	7.5	8	8	8	5.375	2.77424		4	2	3	7	5	6	9	8	8.5	5.83333	2.63944		6	5	5.5	8	8	8	6.75	1.5		6	9	7.5	8	9	8.5	8	1.41421		8.25
NRG21	N	S	139.5	1	2	1.5	3	3	3	7	7	7	7	7	7	4.625	2.6152		2	1	1.5	4	4	4	8	8	8	4.5	2.94958		5	6	5.5	8	8	8	6.75	1.5		7	7	7	8	8	8	7.5	0.57735		7.75
NRG30	N	S	95	2	1	1.5	3	1	2	6	4	5	6	6	6	3.625	2.19984		1	1	1	1	2	1.5	6	6	6	2.83333	2.48328		3	1	2	7	7	7	4.5	3		6	5	5.5	7	8	7.5	6.5	1.29099		6.625
NRG38	N	S	150	2	1	1.5	4	4	4	7	6	6.5	8	7	7.5	4.875	2.53194		3	1	2	5	5	5	9	8	8.5	5.16667	2.99444		4	5	4.5	8	8	8	6.25	2.06155		7	8	7.5	8	8	8	7.75	0.5		8
NRG92	N	S	81.75	2	1	1.5	2	1	1.5	5	4	4.5	7	5	6	3.375	2.19984		2	2	2	4	4	4	9	8	8.5	4.83333	2.99444		6	6	6	8	8	8	7	1.1547		7	8	7.5	8	8	8	7.75	0.5		7.625
NRG126	N	S	136	1	3	2	1	4	2.5	6	8	7	7	7	7	4.625	2.77424		2	2	2	6	1	3.5	8	8	8	4.5	3.20936		6	6	6	8	8	8	7	1.1547		7	7	7	8	8	8	7.5	0.57735		7.75
R09	R	S	130.5	3	2	2.5	3	2	2.5	8	5	6.5	7	6	6.5	4.5	2.32993		2	2	2	5	4	4.5	8	7	7.5	4.66667	2.50333		5	5	5	8	8	8	6.5	1.73205		6	6	6	8	8	8	7	1.1547		7.5
R16	R	S	90.25	3	1	2	4	1	2.5	6	2	4	6	5	5.5	3.5	2.0702		3	2	2.5	5	3	4	7	6	6.5	4.33333	1.96638		3	3	3	8	7	7.5	5.25	2.62996		6	7	6.5	8	8	8	7.25	0.957427		6.875
R20	R	S	148	3	1	2	4	4	4	6	7	6.5	6	7	6.5	4.75	2.12132		3	2	2.5	7	4	5.5	8	9	8.5	5.5	2.88097		5	6	5.5	8	8	8	6.75	1.5		8	8	8	8	8	8	8	0		7.75
R28	R	S	75.5	2	1	1.5	2	1	1.5	3	5	4	6	6	6	3.25	2.12132		3	2	2.5	7	5	6	8	7	7.5	5.33333	2.42212		5	1	3	8	7	7.5	5.25	3.0957		7	7	7	8	8	8	7.5	0.57735		7.25
R34	R	S	49.25	2	1	1.5	2	1	1.5	5	1	3	6	1	3.5	2.375	1.99553		3	1	2	5	4	4.5	8	7	7.5	4.66667	2.58199		4	5	4.5	8	7	7.5	6	1.82574		4	6	5	4	6	5	5	1.1547		5.875
R43	R	S	109	2	1	1.5	2	4	3	5	5	5	6	6	6	3.875	1.95941		3	N/A	3	5	N/A	5	8	N/A	8	5.33333	2.51661		5	5	5	8	7	7.5	6.25	1.5		8	9	8.5	8	9	8.5	8.5	0.57735		7.5
R92	R	S	102	1	2	1.5	2	3	2.5	5	5	5	6	6	6	3.75	1.98206		3	1	2	4	4	4	6	5	5.5	3.83333	1.7224		4	5	4.5	8	8	8	6.25	2.06155		5	5	5	6	6	6	5.5	0.57735		6.375
R165	R	S	96.5	1	2	1.5	1	4	2.5	4	6	5	4	6	5	3.5	2		3	2	2.5	3	4	3.5	7	7	7	4.33333	2.16025		5	4	4.5	8	7	7.5	6	1.82574		5	6	5.5	7	6	6.5	6	0.816497		6.5
R277	R	S	124.25	1	2	1.5	2	4	3	5	7	6	6	7	6.5	4.25	2.37547		1	3	2	5	4	4.5	8	8	8	4.83333	2.78687		5	5	5	8	8	8	6.5	1.73205		7	8	7.5	8	8	8	7.75	0.5		7.625
R281	R	S	157.75	4	1	2.5	4	4	4	7	7	7	6	7	6.5	5	2.13809		2	1	1.5	5	5	5	8	7	7.5	4.66667	2.73252		4	5	4.5	8	7	7.5	6	1.82574		8	8	8	8	8	8	8	0		7.375
R282	R	S	134.75	5	1	3	5	1	3	7	5	6	7	6	6.5	4.625	2.38672		2	4	3	5	6	5.5	8	8	8	5.5	2.34521		7	6	6.5	8	8	8	7.25	0.957427		7	8	7.5	8	8	8	7.75	0.5		7.625
R285	R	S	117.25	2	2	2	4	1	2.5	7	4	5.5	8	6	7	4.25	2.54951		2	2	2	4	5	4.5	7	9	8	4.83333	2.78687		5	6	5.5	7	8	7.5	6.5	1.29099		7	7	7	8	8	8	7.5	0.57735		7.625
R288	R	S	86	2	1	1.5	3	1	2	6	3	4.5	6	5	5.5	3.375	2.06588		2	2	2	6	5	5.5	8	8	8	5.16667	2.71416		5	7	6	8	8	8	7	1.41421		8	7	7.5	8	7	7.5	7.5	0.57735		7.25
R318	R	S	119.5	4	1	2.5	4	2	3	5	6	5.5	6	5	5.5	4.125	1.80772		2	3	2.5	1	5	3	6	8	7	4.16667	2.63944		6	6	6	5	8	6.5	6.25	1.25831		7	8	7.5	8	8	8	7.75	0.5		6.75
R319	R	S	123.5	1	2	1.5	3	2	2.5	6	7	6.5	6	7	6.5	4.25	2.49285		1	2	1.5	4	5	4.5	8	7	7.5	4.5	2.73861		4	5	4.5	6	8	7	5.75	1.70783		7	7	7	8	8	8	7.5	0.57735		7.25
R326	R	S	66	3	1	2	3	1	2	6	1	3.5	6	1	3.5	2.75	2.18763		1	N/A	1	4	N/A	4	3	N/A	3	2.66667	1.52753		4	5	4.5	3	6	4.5	4.5	1.29099		8	8	8	8	6	7	7.5	1		4.5
R328	R	S	120	1	2	1.5	4	1	2.5	7	5	6	7	7	7	4.25	2.65922		1	3	2	4	3	3.5	8	9	8.5	4.66667	3.14113		5	5	5	7	8	7.5	6.25	1.5		8	8	8	8	8	8	8	0		7.75
R329	R	S	114.5	2	1	1.5	4	1	2.5	7	5	6	7	5	6	4	2.44949		1	2	1.5	4	4	4	7	7	7	4.16667	2.48328		5	5	5	1	1	1	3	2.3094		5	8	6.5	4	8	6	6.25	2.06155		5
R330	R	S	117.25	2	1	1.5	4	1	2.5	7	5	6	7	6	6.5	4.125	2.53194		2	N/A	2	4	N/A	4	8	N/A	8	4.66667	3.05505		4	5	4.5	8	8	8	6.25	2.06155		5	7	6	6	8	7	6.5	1.29099		7.375
R332	R	S	167.5	4	1	2.5	5	4	4.5	7	7	7	7	7	7	5.25	2.18763		3	3	3	4	4	4	8	8	8	5	2.36643		5	5	5	8	8	8	6.5	1.73205		7	7	7	8	8	8	7.5	0.57735		7.75
R333	R	S	132	1	2	1.5	5	3	4	7	4	5.5	7	6	6.5	4.375	2.26385		3	2	2.5	4	4	4	8	8	8	4.83333	2.56255		6	7	6.5	7	8	7.5	7	0.816497		8	8	8	8	8	8	8	0		7.5
R336	R	S	118.75	3	1	2	4	2	3	6	5	5.5	6	6	6	4.125	1.95941		3	3	3	5	4	4.5	8	7	7.5	5	2.09762		5	6	5.5	8	8	8	6.75	1.5		N/A	7	7	N/A	8	8	7.5	0.707107		7.375
R337	R	S	115.25	2	1	1.5	3	3	3	6	5	5.5	6	6	6	4	2		2	2	2	5	4	4.5	8	8	8	4.83333	2.71416		6	5	5.5	8	8	8	6.75	1.5		8	8	8	8	8	8	8	0		7.5
[truncated: 1 more columns]
