# Supplementary material for: Discovery of a Novel Leaf Rust (Puccinia recondita) Resistance Gene in Rye (Secale cereale L.) Using Association Genomics
Source: Cells. 2021 Dec 27;11(1):64. doi: 10.3390/cells11010064 (PMC8750363; doi:10.3390/cells11010064)
Supplement: Supplementary file 1 [file cells-11-00064-s001.zip › Supplementary_materials/Supplementary Table S4.xlsx]

## Sheet: Supplementary Table S4
Supplementary Table S4: Leaf rust disease severity score (1-9) of two hybrid rye (Secale cereale L.) cultivars tested in six replicates at four field trial locations in Denmark and Northern Germany in 2019 and 2020.
Cultivar	Dyngby								Flakkebjerg						Nienstädt				Nienstädt
	2019								2019						2019				2020
	15/5		28/5		11/6		22/6		20/5		3/6		24/6		22/5		19/6		16/6		30/6
	Score	Mean	Score	Mean	Score	Mean	Score	Mean	Score	Mean	Score	Mean	Score	Mean	Score	Mean	Score	Mean	Score	Mean	Score	Mean
KWS Serafino	2	1.33333	3	2.16667	6	4.83333	5	5.5	2	2.5	4	4	7	6.5	5	5	8	7.16667	6	6	8	7.83333
	1		4		5		6		2		4		6		5		7		7		8
	1		2		4		4		4		5		7		4		7		5		7
	2		2		4		6		3		4		6		5		7		6		8
	1		1		5		6		2		4		6		6		7		6		8
	1		1		5		6		2		3		7		5		7		6		8
KWS Binntto	1	2.5	3	4	5	5.83333	6	6.66667	3	2.33333	5	3.83333	7	7	6	5.66667	8	7.66667	6	6	8	7.83333
	4		5		7		6		1		4		7		6		8		6		8
	2		4		6		7		2		1		7		6		7		6		7
	3		4		6		9		2		4		8		5		7		6		8
	2		4		5		6		3		5		6		6		8		6		8
	3		4		6		6		3		4		7		5		8		6		8
