# Supplementary material for: Discovery of a Novel Leaf Rust (Puccinia recondita) Resistance Gene in Rye (Secale cereale L.) Using Association Genomics
Source: Cells. 2021 Dec 27;11(1):64. doi: 10.3390/cells11010064 (PMC8750363; doi:10.3390/cells11010064)
Supplement: Supplementary file 1 [file cells-11-00064-s001.zip › Supplementary_materials/Supplementary Table S5.xlsx]

## Sheet: a
Supplementary Table S5a: Mean leaf rust disease severity (1-9) and standard deviation for each assigned resistance spectrum groups (R: resistant, P-R: partially resistant, P-S: partially susceptible, S: susceptible) across 180 Nordic Seed hybrid rye (Secale cereale L.) elite breeding lines phenotyped at four field trials in Denmark and Northern Germany in 2019 and 2020.
Gylling 2019	Resistance Group	Dates
		15/5		28/5		11/6		22/6
		mean	SD	mean	SD	mean	SD	mean	SD
	R	1.00685	0.0827606	1.0274	0.201553	1.08219	0.46248	1	0
	P-R	1	0	1.39286	0.785955	2.67857	1.65672	3.71429	2.12319
	P-S	1	0	1.69672	0.801748	4.69672	1.42521	6.22131	1.56148
	S	1.79032	0.960483	2.77419	1.27291	5.58065	1.48819	6.22581	1.09274
Flakkebjerg 2019		20/5		3/6		24/6
		mean	SD	mean	SD	mean	SD
	R	1.31507	0.371308	1.15493	0.55323	1.89437	1.28016
	P-R	1.32143	0.549125	2.71429	1.4299	3.85714	1.74179
	P-S	1.86066	0.83143	3.82258	1.54487	7.44262	1.89819
	S	2.16129	0.867683	4.35484	1.2219	7.37097	1.35222
Nienstädt 2019		22/5		19/6
		mean	SD	mean	SD
	R	1.30986	0.860341	1.35211	1.08321
	P-R	2.67857	1.63421	3.42857	2.31626
	P-S	4.35484	1.48813	7.49194	1.34646
	S	4.98387	1.18033	7.35484	1.46093
Nienstädt 2020		16/6		30/6
		mean	SD	mean	SD
	R	1.1338	0.790695	1.27465	1.05325
	P-R	2.25	2.4933	3	2.60068
	P-S	6.71774	1.49013	7.67742	1.05966
	S	6.87097	1.47733	7.46774	1.46713

## Sheet: b
Supplementary Table S5b: Distribution of 180 Nordic Seed hybrid rye (Secale cereale L.) elite breeding restorer (R) and non-restorer germplasm (NRG) lines in four leaf rust resistance spectrum groups. Resistant ('R'), partially resistant (P-R), partially susceptible (P-S), and susceptible (S).
Resistance Spectrum	n
	R	NRG	Total
R	48	23	71
P-R	9	5	14
P-S	12	52	63
S	23	8	32
