# Supplementary material for: Discovery of a Novel Leaf Rust (Puccinia recondita) Resistance Gene in Rye (Secale cereale L.) Using Association Genomics
Source: Cells. 2021 Dec 27;11(1):64. doi: 10.3390/cells11010064 (PMC8750363; doi:10.3390/cells11010064)
Supplement: Supplementary file 1 [file cells-11-00064-s001.zip › Supplementary_materials/Supplementary Table S6.xlsx]

## Sheet: a
Supplementary Table S6a: Top leaf rust resistance associated 600K array SNP markers in Nordic Seed hybrid rye (Secale cereale L.) elite breeding germplasm (n = 180) phenotyped at four field trials in Northern Germany and Denmark in 2019 and 2020 identified by GWAS using BLINK method
							Position (Mbp)
Location	Year	Phenotypic input	Panel	Marker ID	Chromosome	Phenotypic variance explained (%)	Lo7	Weining	LOD
Gylling	2019	BLUE RV	All	AX_99370891	7RS	22.0915	4.69454	10.2396	20.85
		BLUE RV	Non-restorer germplasm	AX_99431004	7RS	24.2599	4.85271	10.3428	40.1968
		AUDPC	All	AX_99370891	7RS	19.5041	4.69454	10.2396	20.85
		AUDPC	Non-restorer germplasm	AX_99327614	7RS	24.1114	2	NA	7.74619
Flakkebjerg	2019	BLUE RV	All	AX_99370891	7RS	25.607	4.69454	10.2396	48.5176
		BLUE RV	Non-restorer germplasm	AX_99519460	7RS	27.1255	4.82741	10.0001	13.404
Nienstädt	2019	BLUE RV	All	AX_99370891	7RS	22.7753	4.69454	10.2396	8.51931
		BLUE RV	Non-restorer germplasm	AX_99555960	7RS	24.5839	3.40831	10.0001	21.9818
	2020	BLUE RV	All	AX_99572598	7RS	23.3061	2.1504	12.7508	34.0871
		BLUE RV	Non-restorer germplasm	AX_99817459	7RS	18.6514	1.55714	NA	42.9406
All	2019 + 2020	BLUE RV	All	AX_99370891	7RS	15.9444	4.69454	10.2396	9.67068
		BLUE RV	All	AX_99442596	1RS	11.7954	115.091	142.285	7.91814
		BLUE RV	Non-restorer germplasm	AX_99555960	7RS	23.1105	3.40831	10.0001	17.58

## Sheet: b
Supplementary Table S6b: Genotype of top-most leaf rust resistance associated 600K array SNP markers in Nordic Seed hybrid rye (Secale cereale L.) elite breeding germplasm (n=180) identified by BLINK GWAS using 261,406 informative markers. Germplasm comprised of 92 restorer (R) and 88 non-restorer germplasm (N) lines, grouped into four categories based on their resistance response towards leaf ru…
				Chromosome arm				1RS	7RS
				Position (Lo7, Mbp)				115.091	1.55714	2	2.1504	3.40831	4.69454	4.82741	4.85271
				Position (Weining. Mbp)				142.285	NA	NA	12.7508	10.0001	10.2396	10.0001	10.3428
				Max LOD				7.91814	42.9406	7.74619	34.0871	21.9818	48.5176	13.404	40.1968
Geno ID	PopulatioN	GRoup	Corrected AUDPC (Gylling 2019)	Disease severity (0-9)				AX_99442596	AX_99817459	AX_99327614	AX_99572598	AX_99555960	AX_99370891	AX_99519460	AX_99431004
				Gylling (2019)	Flakkebjerg (2019)	Nienstädt (2019)	Nienstädt (2020)
NRG6	N	R	0	1	1	1	1.25	G	T	K	G	T	C	S	S
NRG7	N	R	0	1	1	1.75	1	G	T	K	G	T	C	S	S
NRG12	N	R	0	1	2	1	3.25	G	T	K	G	T	C	S	S
NRG13	N	R	0	1	2	1.25	1	G	T	K	G	T	C	S	S
NRG36	N	R	0	1	1.33333	1.25	1	G	T	K	G	T	C	S	S
NRG40	N	R	0	1	1.33333	1.25	1	G	T	K	G	T	C	S	S
NRG41	N	R	0	1	1.83333	1	1.75	G	T	K	G	T	C	S	S
NRG61	N	R	0	1	2.33333	1.5	1	G	T	K	G	T	C	S	S
NRG63	N	R	0	1	1	1.5	1	G	T	K	G	T	C	S	S
NRG64	N	R	0	1	1.33333	1.5	1	G	T	K	G	T	C	S	S
NRG67	N	R	0	1	1	1.25	1	G	T	K	G	T	C	S	S
NRG68	N	R	0	1	1	1	1	G	T	K	G	T	C	S	S
NRG69	N	R	0	1	1	1.5	1	G	T	K	G	T	C	S	S
NRG70	N	R	0	1	1	1	1	G	T	K	G	T	C	S	S
NRG72	N	R	0	1	1	1	1	G	T	K	G	T	C	S	S
NRG74	N	R	0	1	1	1.75	1	G	T	K	G	T	C	S	S
NRG76	N	R	0	1	1	1	1	G	T	K	G	T	C	S	S
NRG77	N	R	0	1	1	1	1	G	T	K	G	T	C	S	S
NRG120	N	R	6.25	1.125	1.16667	2.25	1	G	T	K	G	T	C	S	S
NRG121	N	R	0	1	1.83333	2.25	2	G	T	K	G	T	C	S	S
NRG124	N	R	0	1	1	1.5	1	G	T	K	G	T	C	S	S
NRG125	N	R	0	1	1.33333	3.75	1	G	T	K	G	T	C	S	S
NRG134	N	R	0	1	1	2	4	G	T	K	G	T	C	S	S
R134	R	R	0	1	1.66667	1	1	T	C	T	G	C	G	G	G
R136	R	R	0	1	2.33333	2.5	1	T	C	T	G	C	G	G	G
R137	R	R	0	1	1.66667	1	1	T	C	T	G	C	G	G	G
R140	R	R	0	1	2.16667	1	1	T	C	T	G	C	G	G	G
R141	R	R	0	1	1	1	1	T	C	T	G	C	G	G	G
R143	R	R	0	1	1.5	1.75	1	T	C	T	G	C	G	G	G
R144	R	R	0	1	1.5	1	1	T	C	T	G	C	G	G	G
R145	R	R	0	1	1	2.5	1	T	C	T	G	C	G	G	G
R148	R	R	0	1	2	1	1	G	C	G	G	C	G	G	G
R152	R	R	0	1	2.16667	1	1.75	T	C	T	G	C	G	G	G
R180	R	R	6.25	1.125	1	1.5	1.5	T	C	T	G	C	G	G	G
R186	R	R	0	1	1	1	1	G	T	K	G	T	NA	C	S
R190	R	R	0	1	1.33333	2	1	G	T	K	G	T	S	S	NA
R200	R	R	0	1	1	1	1	T	C	T	G	C	G	G	G
R201	R	R	0	1	1	1	1	T	T	K	G	T	S	S	C
R202	R	R	0	1	1	1	1	T	T	K	G	T	S	S	C
R205	R	R	0	1	1	1	1	K	T	K	G	T	S	S	C
R207	R	R	0	1	1.33333	1.25	1	T	C	T	G	C	G	G	G
R208	R	R	0	1	1	1	1	T	C	T	G	C	G	G	G
R278	R	R	0	1	1	1	1	G	T	K	G	T	S	S	C
R289	R	R	3.5	1.125	1	1	2	G	C	T	G	C	G	G	G
R290	R	R	0	1	1	1.25	1	G	C	T	G	C	G	G	G
R291	R	R	0	1	1	1	1.5	G	C	G	G	C	G	G	G
R292	R	R	20	1.375	1	1	1	G	C	G	G	C	G	G	G
R294	R	R	0	1	1	1	1	T	C	T	G	C	G	G	G
R297	R	R	0	1	1.66667	1	1	T	C	T	G	C	G	G	G
R298	R	R	0	1	1.33333	1	1	T	C	T	G	C	G	G	G
R299	R	R	6.25	1.125	1.83333	1	1	T	C	T	G	C	G	G	G
R300	R	R	0	1	2.16667	1	1	T	C	T	G	C	G	G	G
R301	R	R	0	1	2	1	1	T	C	NA	G	C	G	G	G
R302	R	R	0	1	2.33333	1	1	T	T	G	G	C	G	G	G
R303	R	R	0	1	1.66667	1.5	1	T	T	G	G	C	G	G	G
R304	R	R	0	1	1	1	1	T	C	T	G	C	G	G	G
R305	R	R	0	1	1.5	1	1	T	C	NA	G	C	G	G	G
R306	R	R	0	1	1.5	1	1	T	C	T	G	C	G	G	G
R308	R	R	0	1	1.5	1	1	T	C	K	G	C	G	G	G
R309	R	R	0	1	1	1.5	1	G	T	G	G	C	G	G	G
R312	R	R	0	1	1.5	1	1	T	C	T	G	C	G	G	G
R313	R	R	18.75	1.375	1	1	1	T	C	T	G	C	G	G	G
R314	R	R	0	1	1	3	4.25	T	C	T	G	C	G	G	G
R316	R	R	0	1	2.33333	2.25	1	T	C	T	G	C	G	G	G
R317	R	R	0	1	2	1.5	1	T	C	T	G	C	G	G	NA
R321	R	R	7	1.125	1	1	1.75	G	C	G	G	C	G	G	G
R323	R	R	0	1	1.5	1.25	1.5	G	C	G	G	C	G	G	G
R325	R	R	0	1	1	1	1	G	C	G	G	C	G	G	G
R327	R	R	0	1	1.16667	1	1	G	C	T	G	C	G	G	G
R331	R	R	0	1	1.66667	2.5	1	T	C	T	G	C	G	G	G
R334	R	R	0	1	1	1	1	G	C	G	G	C	G	G	G
NRG57	N	P-R	8.25	1.375	4	4	4.5	G	Y	K	S	Y	S	G	S
NRG58	N	P-R	75.5	3.25	2	3	4.5	G	Y	K	S	Y	S	S	G
NRG83	N	P-R	26.25	1.875	2.66667	1.25	2	G	C	T	G	C	G	G	G
NRG84	N	P-R	79	3.25	2.16667	2.5	2.25	G	C	T	C	C	G	G	G
NRG130	N	P-R	40.75	2.375	2.5	1.75	2.75	G	C	T	G	C	G	G	G
R131	R	P-R	38.75	2.125	3.5	2.75	1	G	C	T	G	C	G	G	G
R164	R	P-R	22	2	2.5	3.5	1	G	NA	K	G	C	G	G	G
R166	R	P-R	40.75	2.375	1.66667	2.5	4	NA	T	G	G	C	G	G	G
R191	R	P-R	14.5	1.5	3.16667	4.25	4.5	G	T	T	G	Y	S	G	C
R295	R	P-R	36.75	2	2.5	3.25	1	G	C	T	G	C	G	G	G
R307	R	P-R	39.5	2	2.66667	2.75	1	T	C	T	G	C	G	G	G
R315	R	P-R	54.25	2.25	2	3.25	1.5	T	C	T	G	C	G	G	G
R322	R	P-R	78.5	2.875	2.83333	3.25	4.75	G	C	G	G	C	G	G	G
R324	R	P-R	25	1.5	2.66667	4.75	2	G	C	T	G	C	G	G	G
NRG1	N	P-S	81.75	3.25	3.66667	6.25	7.5	G	C	T	C	C	G	G	G
NRG2	N	P-S	69.25	3	4.66667	6	8	G	C	T	C	C	G	G	G
NRG3	N	P-S	61.5	3	3.16667	6.75	7.75	G	C	T	C	C	G	G	G
NRG4	N	P-S	70.5	3.25	4	6.25	7.5	G	C	T	C	C	G	G	G
NRG5	N	P-S	70	2.875	4	6.25	7.5	G	C	T	C	C	G	G	G
NRG8	N	P-S	96.25	3.625	5.5	6.25	7.25	G	C	T	C	C	G	G	G
NRG22	N	P-S	65.75	3	4.66667	6	7.5	G	C	T	C	C	G	G	G
NRG23	N	P-S	84.5	3.375	4	5.75	7.75	G	C	T	C	C	G	G	G
NRG24	N	P-S	62.25	2.875	3.5	6	7.5	G	C	T	C	C	G	G	G
NRG27	N	P-S	65.75	3	3.16667	4.25	6.5	G	C	T	C	C	G	G	G
NRG14	N	P-S	99.75	3.875	4.5	6.75	1.75	G	T	NA	G	T	C	S	S
NRG15	N	P-S	114.25	4.25	5.33333	6.75	8	G	C	T	C	C	G	G	G
NRG16	N	P-S	108	4.125	5.33333	6.75	8	G	C	T	C	C	G	G	G
NRG17	N	P-S	121.25	4.375	5.16667	6.5	8.25	G	C	T	C	C	G	G	G
NRG18	N	P-S	109.5	4	5.16667	7	8.5	G	C	T	C	C	G	G	G
NRG19	N	P-S	121.25	4.375	5.66667	6.75	8.75	G	C	T	C	C	G	G	G
NRG25	N	P-S	93.5	3.625	4.33333	6	7.75	G	C	T	C	C	G	G	G
NRG26	N	P-S	90	3.625	3.5	6.25	7	G	C	T	C	C	G	G	G
NRG28	N	P-S	87.25	3.5	3.16667	4.25	7.25	G	C	T	C	C	G	G	G
NRG29	N	P-S	103.25	3.875	2.66667	5.25	6.25	G	C	T	C	C	G	G	G
NRG31	N	P-S	89.5	3.375	4	5	7	G	C	T	C	C	G	G	G
NRG32	N	P-S	101.25	3.625	3.16667	5.5	6	G	C	T	C	C	G	G	G
NRG33	N	P-S	100.5	3.75	4.16667	6.5	7	G	C	T	C	C	G	G	G
NRG34	N	P-S	92.25	3.375	2	4.5	7.25	G	C	T	C	C	G	G	G
NRG35	N	P-S	83.75	3.375	3.33333	4.75	8	G	C	T	C	C	G	G	G
NRG37	N	P-S	116.5	4.125	4.66667	6.5	7.5	G	C	T	C	C	G	G	G
NRG39	N	P-S	117.25	4.125	5.16667	6.25	6.75	G	C	T	C	C	G	G	G
NRG43	N	P-S	106.75	4	5	6	8	G	C	T	C	C	G	G	G
NRG44	N	P-S	106	4	4.83333	6.5	7.25	G	C	T	C	C	G	G	G
NRG45	N	P-S	100.5	3.75	5.83333	7	7.25	G	C	T	C	C	G	G	G
NRG46	N	P-S	132.5	4.5	4.83333	6.5	7.75	G	C	T	C	C	G	G	G
NRG47	N	P-S	78.25	3.25	5	6	7.5	G	C	T	C	C	G	G	G
NRG48	N	P-S	110.25	4	5.66667	6.5	8.5	G	C	T	C	C	G	G	G
NRG49	N	P-S	112.25	4.125	5.83333	6.75	8	G	C	T	C	C	G	G	G
NRG50	N	P-S	60.75	3.125	4.33333	6	7.5	G	C	T	C	C	G	G	G
NRG52	N	P-S	76.75	3.5	3.66667	5.5	7.25	G	C	T	C	C	G	G	G
NRG53	N	P-S	86.5	3.625	4.33333	5.25	6.75	G	C	T	C	C	G	G	G
NRG54	N	P-S	86.5	3.625	3.83333	6.25	7.75	G	C	T	C	C	G	G	G
NRG55	N	P-S	82.5	3.375	4.5	5.75	7.25	G	C	T	C	C	G	G	G
NRG60	N	P-S	47.75	2.375	2.66667	2.5	7.25	G	C	T	C	T	C	S	S
NRG65	N	P-S	68.5	3.125	5	6.5	8	G	C	T	C	C	G	G	G
NRG66	N	P-S	107.5	3.875	4.5	6.75	7.5	G	C	T	C	C	G	G	G
NRG78	N	P-S	47	2.5	3.33333	6	7.25	G	C	T	C	C	G	G	G
NRG85	N	P-S	50.5	2.5	3.16667	5.5	7	G	C	T	C	C	G	G	G
NRG87	N	P-S	77.5	3.25	3	4.75	5	G	C	T	G	C	G	G	G
NRG89	N	P-S	63	2.875	3.5	6	7.5	G	C	T	C	C	G	G	G
NRG119	N	P-S	77.5	3.25	4.66667	5.5	6.5	G	C	T	C	C	G	G	G
NRG122	N	P-S	119.25	4.25	5	6.75	8	G	C	T	C	C	G	G	G
NRG123	N	P-S	43.5	2.5	4	5	7.5	G	C	T	C	C	G	G	G
NRG127	N	P-S	57.5	2.625	5.33333	7.25	7	G	C	T	C	C	G	G	G
NRG128	N	P-S	83	3.5	4.83333	6.25	8	G	C	T	C	C	G	G	G
NRG131	N	P-S	47.75	2.375	3.66667	4.75	4.75	G	C	T	G	C	G	G	G
R32	R	P-S	78.25	3.25	5.83333	6.75	7.5	G	T	G	G	C	G	G	NA
R35	R	P-S	76.25	3.125	4.66667	6.5	7	G	C	G	C	C	G	G	S
R36	R	P-S	89.5	3.375	5.5	6.75	6.5	G	C	T	G	C	G	G	G
R44	R	P-S	98.5	3.625	5	6.75	7.75	G	C	G	G	C	G	G	G
R133	R	P-S	95.75	3.5	3.16667	6.5	3.5	K	C	T	G	C	G	G	G
R153	R	P-S	12.5	1.25	2.83333	3.25	7.25	G	T	NA	G	C	G	G	G
R157	R	P-S	119.25	2.375	5	6.75	7.25	G	C	T	C	C	G	G	G
R160	R	P-S	8.25	1.375	3.66667	3.5	7.5	K	C	T	C	C	G	G	G
R172	R	P-S	85.25	3.375	5	6.5	6.75	G	C	T	G	C	G	G	G
R196	R	P-S	60.25	2.625	3.83333	6.25	4	G	T	T	G	C	G	G	S
R279	R	P-S	56.75	2.625	3.66667	5.5	4.75	G	C	T	G	C	G	G	G
R340	R	P-S	113.75	4	4.83333	5.75	7	G	NA	G	G	C	G	G	G
NRG9	N	S	89.5	3.5	4.33333	6.5	6.75	G	C	T	C	C	G	G	G
NRG10	N	S	85.25	3.5	5.5	5.5	4.25	G	C	T	C	C	G	G	G
NRG20	N	S	168.75	5.375	5.83333	6.75	8	G	C	T	C	C	G	G	G
NRG21	N	S	139.5	4.625	4.5	6.75	7.5	G	C	T	C	C	G	G	G
NRG30	N	S	95	3.625	2.83333	4.5	6.5	G	C	T	C	C	G	G	G
NRG38	N	S	150	4.875	5.16667	6.25	7.75	G	C	T	C	C	G	G	G
NRG92	N	S	81.75	3.375	4.83333	7	7.75	G	C	T	C	C	G	G	G
NRG126	N	S	136	4.625	4.5	7	7.5	G	C	T	C	C	G	G	G
R09	R	S	130.5	4.5	4.66667	6.5	7	G	C	K	G	C	G	G	G
R16	R	S	90.25	3.5	4.33333	5.25	7.25	G	C	T	G	C	G	G	G
R20	R	S	148	4.75	5.5	6.75	8	G	NA	G	G	C	G	G	G
R28	R	S	75.5	3.25	5.33333	5.25	7.5	G	C	G	C	C	G	G	G
R34	R	S	49.25	2.375	4.66667	6	5	G	C	T	G	C	G	G	G
R43	R	S	109	3.875	5.33333	6.25	8.5	G	C	G	G	C	G	G	NA
R92	R	S	102	3.75	3.83333	6.25	5.5	G	C	K	C	C	G	G	G
R165	R	S	96.5	3.5	4.33333	6	6	G	T	G	G	C	G	G	G
R277	R	S	124.25	4.25	4.83333	6.5	7.75	G	T	G	G	C	G	G	G
R281	R	S	157.75	5	4.66667	6	8	G	C	T	G	C	G	G	G
R282	R	S	134.75	4.625	5.5	7.25	7.75	G	C	T	G	C	G	G	G
R285	R	S	117.25	4.25	4.83333	6.5	7.5	G	T	G	G	C	G	G	G
R288	R	S	86	3.375	5.16667	7	7.5	G	T	G	G	C	G	G	G
R318	R	S	119.5	4.125	4.16667	6.25	7.75	G	C	G	G	C	G	G	G
R319	R	S	123.5	4.25	4.5	5.75	7.5	G	C	G	G	C	G	G	G
R326	R	S	66	2.75	2.66667	4.5	7.5	G	C	G	G	C	G	G	G
R328	R	S	120	4.25	4.66667	6.25	8	G	C	T	G	C	G	G	G
R329	R	S	114.5	4	4.16667	3	6.25	G	C	T	G	C	G	G	G
R330	R	S	117.25	4.125	4.66667	6.25	6.5	G	C	K	G	C	G	G	G
R332	R	S	167.5	5.25	5	6.5	7.5	G	C	T	G	C	G	G	G
R333	R	S	132	4.375	4.83333	7	8	G	C	T	G	C	G	G	G
R336	R	S	118.75	4.125	5	6.75	7.5	G	NA	G	G	C	G	G	G
R337	R	S	115.25	4	4.83333	6.75	8	G	NA	G	G	C	G	G	G

## Sheet: c
Supplementary Table S6c: Genotype frequency of top-most leaf rust resistance associated 600K array SNP markers in Nordic Seed hybrid rye (Secale cereale L.) elite breeding germplasm (n=180) identified by BLINK GWAS using 261,406 informative markers. Germplasm comprised of 92 restorer (R) and 88 non-restorer germplasm (N) lines, grouped into four categories based on their resistance response towar…
Chromosome arm					1RS	7RS
Position (Lo7, Mbp)					115.091	1.55714	2	2.1504	3.40831	4.69454	4.82741	4.85271
Position (Weining. Mbp)					142.285	NA	NA	12.7508	10.0001	10.2396	10.0001	10.3428
Max LOD					7.91814	42.9406	7.74619	34.0871	21.9818	48.5176	13.404	40.1968
Marker ID					AX_99442596	AX_99817459	AX_99327614	AX_99572598	AX_99555960	AX_99370891	AX_99519460	AX_99431004
Group	Resistant allele			Lines	T	T	K	G	T	C	S	S
R	Non-restorer germplasm			23	0	1	1	1	1	1	1	1
	Restorer			48	0.6875	0.1875	0.145833	1	0.125	0	0.104167	0.0208333
P-R	Non-restorer germplasm			5	0	1	0.4	0.4	0	0	0.2	0.2
	Restorer			9	0.222222	0.666667	0	1	0	0	0	0
P-S	Non-restorer germplasm			52	0	0.0196078	0	0.0392157	0.0392157	0.0392157	0.0392157	0.0392157
	Restorer			12	0	0.25	0	0.75	0	0	0	0.166667
S	Non-restorer germplasm			8	0	0	0	0	0	0	0	0
	Restorer			23	0	0.173913	0.130435	0.913043	0	0	0	0
