# Supplementary material for: Discovery of a Novel Leaf Rust (Puccinia recondita) Resistance Gene in Rye (Secale cereale L.) Using Association Genomics
Source: Cells. 2021 Dec 27;11(1):64. doi: 10.3390/cells11010064 (PMC8750363; doi:10.3390/cells11010064)
Supplement: Supplementary file 1 [file cells-11-00064-s001.zip › Supplementary_materials/Supplementary Table S7.xlsx]

## Sheet: Supplementary Table S7
Supplementary Table S7: Variance components and plot broad sense heritability of leaf rust resistance in 180 Nordic Seed hybrid rye (Secale cereale L.) inbred lines evaluated at four field trials in Denmark and Northern Germany. The material comprised of 88 non-restorer germplasm lines (N), 92 restorer lines (R).
	Gylling 2019			Flakkebjerg 2019			Nienstädt 2019			Nienstädt 2020			All trials
Variance component	N	R	All	N	R	All	N	R	All	N	R	All	N	R	All
Line	5.72221	5.223	5.4592	7.25439	6.83	7.07161	7.74087	8.673	8.3089	7.681	8.97362	8.30342	6.66246	6.98513	6.77632
Block	0.005358	0	0	0.03134	0.1671	0.08131	0.01765	0.2188	0.08711	0	0.06253	0.005594	0.08226	0.035751	0.040671
Replicate	0.015402	0	0	0.00217	0	0	0	0	0	0	0	0	0	0.001409	0.001242
GxE													0.41122	0.535559	0.498601
Residual	0.79286	1.148	0.9899	0.62029	1.08	0.87311	0.95847	1.133	1.08038	1.697	1.25568	1.31058	1.01305	1.23488	1.10796
Plot Broad Sense Heritability	0.875514	0.819809	0.846506	0.917326	0.845601	0.881084	0.888021	0.865154	0.8768	0.819045	0.871917	0.863177	0.815579	0.794421	0.804331
