# Supplementary material for: Discovery of a Novel Leaf Rust (Puccinia recondita) Resistance Gene in Rye (Secale cereale L.) Using Association Genomics
Source: Cells. 2021 Dec 27;11(1):64. doi: 10.3390/cells11010064 (PMC8750363; doi:10.3390/cells11010064)
Supplement: Supplementary file 1 [file cells-11-00064-s001.zip › Supplementary_materials/Supplementary Table S8.xlsx]

## Sheet: a
Supplementary table S8a: Informative 600K SNP array markers in region on chromosome arm 7RS in the Lo7 reference genome associated with leaf rust resistance in 180 Nordic Seed hybrid rye (Secale cereale L.) elite breeding lines
Marker ID	Probe set ID	Aff SNP ID	Contig ID	EMBL ena accession ID	Position on contig	Strand	Flanking Sequence	Allele A	Allele B	Sequence	Chromosome	Sequence start	Sequence end	Position (Mbp)
AX_99365088	AX-99365088	Affx-99946695	Lo7_v2_contig_2877454	FKKI011491145	2527	+	TCAAGGATTGTAATGCTACATAATCTAGAGACCCT[G/T]GATCTTAGGATGAAATCCATGCAGCAAGATCTGCC	T	G	TCAAGGATTGTAATGCTACATAATCTAGAGACCCTKGATCTTAGGATGAAATCCATGCAGCAAGATCTGCC	7R	2484	2554	0.002519
AX_99859144	AX-99859144	Affx-99451856	Lo7_v2_contig_2877454	FKKI011491145	2975	+	GACTCACAAGCCTTGTTAATCTGGACATCAATGTG[A/G]CTGAATTGAGGGACGAGGGTCTGCACACTCTTGGT	A	G	GACTCACAAGCCTTGTTAATCTGGACATCAATGTGRCTGAATTGAGGGACGAGGGTCTGCACACTCTTGGT	7R	2932	3002	0.002967
AX_99782463	AX-99782463	Affx-99528192	Lo7_v2_contig_2877454	FKKI011491145	2981	+	CAAGCCTTGTTAATCTGGACATCAATGTGGCTGAA[C/T]TGAGGGACGAGGGTCTGCACACTCTTGGTTTGCTC	T	C	CAAGCCTTGTTAATCTGGACATCAATGTGGCTGAAYTGAGGGACGAGGGTCTGCACACTCTTGGTTTGCTC	7R	2938	3008	0.002973
AX_99468006	AX-99468006	Affx-99843170	Lo7_v2_contig_327546	FKKI010304735	190	+	GGTGTGCGTGAGCTCAGCCACAGCTTTCCCTTCAA[A/C]GAAAACAGAAGCCCTTGTTGAGAGAAATCCCTCTT	A	C	GGTGTGCGTGAGCTCAGCCACAGCTTTCCCTTCAAMGAAAACAGAAGCCCTTGTTGAGAGAAATCCCTCTT	7R	37218	37288	0.037253
AX_99315852	AX-99315852	Affx-99995843	Lo7_v2_contig_1356121	FKKI010540682	2107	+	GTCGAATAGCTGCTCGGCGAGAGCTTTTGCAAGCT[A/C]TGTCTTTCCAACACCAGTCGGACCCACAAACAGGA	A	C	GTCGAATAGCTGCTCGGCGAGAGCTTTTGCAAGCTMTGTCTTTCCAACACCAGTCGGACCCACAAACAGGA	7R	96466	96536	0.096501
AX_99289218	AX-99289218	Affx-100022785	Lo7_v2_contig_2873779	FKKI011487470	1336	+	CCGGAGGATTCCAATCGTCGCCTGCTCGCTTGGCT[A/C]ATCGACGTGCACCTTTTGGAACCGCCGCTCGAGCG	A	C	CCGGAGGATTCCAATCGTCGCCTGCTCGCTTGGCTMATCGACGTGCACCTTTTGGAACCGCCGCTCGAGCG	7R	172845	172775	0.17281
AX_99516722	AX-99516722	Affx-99794579	Lo7_v2_contig_2873779	FKKI011487470	470	+	GACACCGTCATCAAGTAGCTGAAGAAATACATTTA[A/G]TACCGAGGGATCGGCCTTCTCGACCTCATCAAATA	A	G	GACACCGTCATCAAGTAGCTGAAGAAATACATTTARTACCGAGGGATCGGCCTTCTCGACCTCATCAAATA	7R	173711	173641	0.173676
AX_99814252	AX-99814252	Affx-99496323	Lo7_v2_contig_126785	FKKI010105798	8890	+	GCCTTGCTGGAGAGGCTCACGCCGAAGCTCCCTAA[C/T]GAGTCTGCGTTCAAGAACTTGTGATTGAAGCTGCT	T	C	GCCTTGCTGGAGAGGCTCACGCCGAAGCTCCCTAAYGAGTCTGCGTTCAAGAACTTGTGATTGAAGCTGCT	7R	179313	179243	0.179278
AX_99622646	AX-99622646	Affx-99688764	Lo7_v2_contig_126785	FKKI010105798	8510	+	TATCATCAACCATCAAGAAAGTGAAACTTCTGTCC[C/T]TGTCCACCTGCTGCCTCTCCGTGTCGCTAGGCCCT	T	C	TATCATCAACCATCAAGAAAGTGAAACTTCTGTCCYTGTCCACCTGCTGCCTCTCCGTGTCGCTAGGCCCT	7R	179693	179623	0.179658
AX_99793560	AX-99793560	Affx-99516956	Lo7_v2_contig_126785	FKKI010105798	8354	+	GCTCAATGGCTTCTCTGTACAGCCAGACAAGATGG[A/G]CCTCTCAAGCCACTGCTGTCAAAGAAACTGACCCC	A	G	GCTCAATGGCTTCTCTGTACAGCCAGACAAGATGGRCCTCTCAAGCCACTGCTGTCAAAGAAACTGACCCC	7R	179849	179779	0.179814
AX_99683989	AX-99683989	Affx-99626693	Lo7_v2_contig_126785	FKKI010105798	4911	+	GCAGACAGGTTGGCTGAGCTCGGTCCTTTGCTAAG[A/C]ACAGATATTGCCGCGCTCACCGCAGCTTCGATCAC	A	C	GCAGACAGGTTGGCTGAGCTCGGTCCTTTGCTAAGMACAGATATTGCCGCGCTCACCGCAGCTTCGATCAC	7R	183292	183222	0.183257
AX_99399245	AX-99399245	Affx-99912293	isotig31028	NA	396	+	NA	T	C	GGATACTG[C/T]GTTTTCCAGCCTTCAAACTTGTCCTTGACA	7R	183661	183623	0.183658
AX_99758812	AX-99758812	Affx-99551845	Lo7_v2_contig_134211	FKKI010113224	1206	+	AATGAAGAGGATGTTCGGCGAGCTTTGTTCAGTAT[C/T]GGAGATTTCAAGGCACCAGGGCCGGACGGATTGCA	T	C	AATGAAGAGGATGTTCGGCGAGCTTTGTTCAGTATYGGAGATTTCAAGGCACCAGGGCCGGACGGATTGCA	7R	190597	190667	0.190632
AX_99834186	AX-99834186	Affx-99476375	Lo7_v2_contig_134211	FKKI010113224	3466	+	TATGAACTATACGAACGCAAGGAAGAAGGACAGAG[A/G]GGTTCAAAAGGAAGGATGGACCAAGCCAAAAGAGG	A	G	TATGAACTATACGAACGCAAGGAAGAAGGACAGAGRGGTTCAAAAGGAAGGATGGACCAAGCCAAAAGAGG	7R	192857	192927	0.192892
AX_99668088	AX-99668088	Affx-99643250	Lo7_v2_contig_1382075	FKKI010566636	1175	+	AACTCATTTCCAGCTTTCAGATAACACAGCTTGGT[A/G]AGCTTGATGATGGTTTTGGGTAGCATCAATATTCC	A	G	AACTCATTTCCAGCTTTCAGATAACACAGCTTGGTRAGCTTGATGATGGTTTTGGGTAGCATCAATATTCC	7R	200176	200106	0.200141
AX_99449393	AX-99449393	Affx-99861404	Lo7_v2_contig_1382075	FKKI010566636	1001	+	ATCTCCTCTATGATGTTATTTTCCCATGCAAGGTG[C/T]ACTGATCGCAGGGTGTGCAGGGATTTTAGTTTCCC	T	C	ATCTCCTCTATGATGTTATTTTCCCATGCAAGGTGYACTGATCGCAGGGTGTGCAGGGATTTTAGTTTCCC	7R	200350	200280	0.200315
AX_99606175	AX-99606175	Affx-99704876	Lo7_v2_contig_6929	FKKI010005822	4698	+	GCCAGATGAGATTTTGTTTTGGATGCAGATGCAAG[G/T]GTGCCCCCACCCCACAGAAACAGTGCCCAATATGG	T	G	GCCAGATGAGATTTTGTTTTGGATGCAGATGCAAGKGTGCCCCCACCCCACAGAAACAGTGCCCAATATGG	7R	211133	211063	0.211098
AX_99643676	AX-99643676	Affx-99667251	Lo7_v2_contig_1349040	FKKI010533601	720	+	AGTATCATAAAGATCATAGTACAAACTATATATAT[A/T]TAACCAACGATCTGACAAGACTCTGGCACCACCAC	A	T	AGTATCATAAAGATCATAGTACAAACTATATATATWTAACCAACGATCTGACAAGACTCTGGCACCACCAC	7R	227858	227788	0.227823
AX_99558553	AX-99558553	Affx-99753117	Lo7_v2_contig_157472	FKKI010136485	132	+	GAGGGGTCAAATTCTGGTCAAAATTGTGATGCAGG[C/T]AGTATGGGTGATGAAATTGTGTCAAAATCAAAGGA	T	C	GAGGGGTCAAATTCTGGTCAAAATTGTGATGCAGGYAGTATGGGTGATGAAATTGTGTCAAAATCAAAGGA	7R	282993	283063	0.283028
AX_99406641	AX-99406641	Affx-99904997	Lo7_v2_contig_157472	FKKI010136485	903	+	GCGTCGTAATCTGCACCGCTCGATCTATTGCATAC[A/C]CCAAACTTAGACGTTCTGCTTTGTTATGTGCAACA	A	C	GCGTCGTAATCTGCACCGCTCGATCTATTGCATACMCCAAACTTAGACGTTCTGCTTTGTTATGTGCAACA	7R	283764	283834	0.283799
AX_99812181	AX-99812181	Affx-99498860	Lo7_v2_contig_157472	FKKI010136485	968	+	GCAACAATGTGATGCCGTGGTTATAGACAGAGATT[C/G]TATAGATAGAGTCTTTGGTTATTATGTGGTCCCTT	C	G	GCAACAATGTGATGCCGTGGTTATAGACAGAGATTSTATAGATAGAGTCTTTGGTTATTATGTGGTCCCTT	7R	283829	283899	0.283864
AX_99439582	AX-99439582	Affx-99871794	Lo7_v2_contig_20875	FKKI010019474	178	+	CTGTACTATCAGTCGGCACGGTGTTAGGCTCTTTG[G/T]TGTACATGATACATTTGTCGATAGTGTGGATCGTG	T	G	CTGTACTATCAGTCGGCACGGTGTTAGGCTCTTTGKTGTACATGATACATTTGTCGATAGTGTGGATCGTG	7R	289365	289295	0.28933
AX_99421792	AX-99421792	Affx-99889633	Lo7_v2_contig_378278	FKKI010353634	375	+	GAGACTTTGAGGCTCTCAAAGCTTCCTCAGGCAAC[A/G]CTGCATCTATATCAAGCAAATTGATCTTTTGCTGC	A	G	GAGACTTTGAGGCTCTCAAAGCTTCCTCAGGCAACRCTGCATCTATATCAAGCAAATTGATCTTTTGCTGC	7R	294552	294482	0.294517
AX_99677382	AX-99677382	Affx-99633496	Lo7_v2_contig_21948	FKKI010020479	330	+	ATCGATTAGGCTTGAGTAGGTGGCAGGATCATCGA[C/T]GTGCGACCCGTCAGCCTGCGAGAGCTTGCCCTTGG	T	C	ATCGATTAGGCTTGAGTAGGTGGCAGGATCATCGAYGTGCGACCCGTCAGCCTGCGAGAGCTTGCCCTTGG	7R	349592	349522	0.349557
AX_99870187	AX-99870187	Affx-99440780	Lo7_v2_contig_2866477	FKKI011481471	641	+	AACGATTTGATATATCTTTCCACCTACCCGGTCAC[C/G]CCCTACAAATGTATTTCAGATCTTTGTGTGTGTAT	C	G	AACGATTTGATATATCTTTCCACCTACCCGGTCACSCCCTACAAATGTATTTCAGATCTTTGTGTGTGTAT	7R	363363	363293	0.363328
AX_99557409	AX-99557409	Affx-99753692	Lo7_v2_contig_2866477	FKKI011481471	506	+	TTCGCCCCTTCTCGCCTGAAACTAACAAAAGATGC[C/T]GGCATTGTGATCCTTCTCCAGTCAAGGCCTGGCAG	T	C	TTCGCCCCTTCTCGCCTGAAACTAACAAAAGATGCYGGCATTGTGATCCTTCTCCAGTCAAGGCCTGGCAG	7R	363498	363428	0.363463
AX_99333578	AX-99333578	Affx-99978076	Lo7_v2_contig_268654	FKKI010247102	2117	+	CGCAACATACTAATAGGTATAGCATCCGGTCTAGC[A/G]TACCTCCATAAGGAATGTCGGGCTGCCATCGTGCA	A	G	CGCAACATACTAATAGGTATAGCATCCGGTCTAGCRTACCTCCATAAGGAATGTCGGGCTGCCATCGTGCA	7R	370803	370733	0.370768
AX_99244305	AX-99244305	Affx-100067822	Lo7_v2_contig_268654	FKKI010247102	1570	+	GTCACAAAGGTAATTCAATACTGGATCTTCCAAGG[C/T]AATTCCCATATGAGGAATTGGCACAAGCAACAAGT	T	C	GTCACAAAGGTAATTCAATACTGGATCTTCCAAGGYAATTCCCATATGAGGAATTGGCACAAGCAACAAGT	7R	371350	371280	0.371315
AX_99835975	AX-99835975	Affx-99474457	Lo7_v2_contig_2888042	FKKI011501727	111	+	GCAACTGGTAAATACATCTACTCCCTCCGCTTTTA[C/T]GTTCTGTTTATGAATGTTGGCATTGCACTTGTTGT	T	C	GCAACTGGTAAATACATCTACTCCCTCCGCTTTTAYGTTCTGTTTATGAATGTTGGCATTGCACTTGTTGT	7R	374706	374636	0.374671
AX_99800283	AX-99800283	Affx-99510044	Lo7_v2_contig_235947	FKKI010214951	153	+	AGGAACTGGTTCAGGTTGGCCTCGTAGTCGCCGCC[A/G]GGAGTGTAGTTTCCGGAGGTTGTGCATTGAATGGA	A	G	AGGAACTGGTTCAGGTTGGCCTCGTAGTCGCCGCCRGGAGTGTAGTTTCCGGAGGTTGTGCATTGAATGGA	7R	374960	375030	0.374995
AX_99652651	AX-99652651	Affx-99658745	Lo7_v2_contig_2890218	FKKI011503896	310	+	ATCGGCCACTTGTTCTGGCTGCAGTAGTGGTCGTT[C/G]GGTGATCTCGAAATCTAAATGATTTTTTTATTATG	C	G	ATCGGCCACTTGTTCTGGCTGCAGTAGTGGTCGTTSGGTGATCTCGAAATCTAAATGATTTTTTTATTATG	7R	382786	382716	0.382751
AX_99601619	AX-99601619	Affx-99709033	Lo7_v2_contig_2897536	FKKI011511144	106	+	ATGCTTCATATTTGGATAAATAACACACTGGATAG[A/T]TTTTGAGTATTATCGCATATGATTAAAGATTGATT	A	T	ATGCTTCATATTTGGATAAATAACACACTGGATAGWTTTTGAGTATTATCGCATATGATTAAAGATTGATT	7R	384808	384878	0.384843
AX_99529792	AX-99529792	Affx-99781295	Lo7_v2_contig_2897536	FKKI011511144	165	+	TAAAGATTGATTAAAGGGTAGATATTTATGTTAGA[C/G]ACTTTTGTTAGATTCCAAATATGAGGTCGCACCCG	C	G	TAAAGATTGATTAAAGGGTAGATATTTATGTTAGASACTTTTGTTAGATTCCAAATATGAGGTCGCACCCG	7R	384867	384937	0.384902
AX_99487958	AX-99487958	Affx-99822963	Lo7_v2_contig_2897536	FKKI011511144	266	+	AGTTCCCTTGGGGTCTTTGGTGGTCATTTGGCAAG[A/T]ATTTGTACCATTTTACACCCATACTTATAAGTAAG	A	T	AGTTCCCTTGGGGTCTTTGGTGGTCATTTGGCAAGWATTTGTACCATTTTACACCCATACTTATAAGTAAG	7R	384968	385038	0.385003
AX_99850767	AX-99850767	Affx-99459690	Lo7_v2_contig_318296	FKKI010295754	451	+	AGCCACGTGTCCTTCTCTGAAAGCATGGTTCATTT[C/T]TTTGACGAGTGTAAAGTCAGGGATCTCGGCAAACA	T	C	AGCCACGTGTCCTTCTCTGAAAGCATGGTTCATTTYTTTGACGAGTGTAAAGTCAGGGATCTCGGCAAACA	7R	421588	421518	0.421553
AX_99329989	AX-99329989	Affx-99982319	Lo7_v2_contig_318296	FKKI010295754	510	+	TCTCGGCAAACAGGGGCATCCGGGGCTCGCTTGGG[A/C]TCTGTATCGCCTAGTGGGCCACTCGGCAAACACAA	A	C	TCTCGGCAAACAGGGGCATCCGGGGCTCGCTTGGGMTCTGTATCGCCTAGTGGGCCACTCGGCAAACACAA	7R	452383	452313	0.452348
AX_99611448	AX-99611448	Affx-99699605	Lo7_v2_contig_76476	FKKI010055489	3985	+	CTAGGTAGCGAACGTGCGCACCCCAAGCTTACTGC[A/G]GCGAAACATTTGGGAAATTCATGGTTTCTTATTTT	A	G	CTAGGTAGCGAACGTGCGCACCCCAAGCTTACTGCRGCGAAACATTTGGGAAATTCATGGTTTCTTATTTT	7R	509018	508948	0.508983
AX_99598182	AX-99598182	Affx-99713350	Lo7_v2_contig_194850	FKKI010173861	483	+	TCGCTTTATACTTTTTCTTTCTTTCTTTCACCTTG[A/G]CATAGATTCAATCTTATATGACTTTGGTTTTTGCC	A	G	TCGCTTTATACTTTTTCTTTCTTTCTTTCACCTTGRCATAGATTCAATCTTATATGACTTTGGTTTTTGCC	7R	562513	562443	0.562478
AX_99883249	AX-99883249	Affx-99426883	Lo7_v2_contig_279332	FKKI010257684	1165	+	CCAGTCATTCATGTGAAGGTGGGTACATAAATTAT[A/C]TGTATCCCTGAAAGCCAAAATAGGTTAGCCCAAAA	A	C	CCAGTCATTCATGTGAAGGTGGGTACATAAATTATMTGTATCCCTGAAAGCCAAAATAGGTTAGCCCAAAA	7R	575835	575765	0.5758
AX_99633629	AX-99633629	Affx-99677222	Lo7_v2_contig_279332	FKKI010257684	982	+	ATTGGCATGGCAGCACGGTCGAGCAAGTCCACAAT[A/G]TACTGCTGTTGGTAGAGGAAGAAGCAACCCGCGGT	A	G	ATTGGCATGGCAGCACGGTCGAGCAAGTCCACAATRTACTGCTGTTGGTAGAGGAAGAAGCAACCCGCGGT	7R	576018	575948	0.575983
AX_99752869	AX-99752869	Affx-99558653	Lo7_v2_contig_1406683	FKKI010591232	5512	+	TCGGAGGAGGTGGGTATATCCCCCACAATGAAGGA[G/T]CAAGCATTGTCTGGAATGATGCTGAGTGGCGGGCA	T	G	TCGGAGGAGGTGGGTATATCCCCCACAATGAAGGAKCAAGCATTGTCTGGAATGATGCTGAGTGGCGGGCA	7R	595510	595580	0.595545
AX_99684099	AX-99684099	Affx-99626583	Lo7_v2_contig_176319	FKKI010155331	236	+	ATTGCCTCCACATCCATCGGGTACAAGTGTTCCTG[G/T]AGCGTTGTGTGTTTCCATGTGAAAGTGACATGATT	T	G	ATTGCCTCCACATCCATCGGGTACAAGTGTTCCTGKAGCGTTGTGTGTTTCCATGTGAAAGTGACATGATT	7R	680266	680336	0.680301
AX_99387052	AX-99387052	Affx-99924380	Lo7_v2_contig_348506	FKKI010325089	196	+	CACAGAATCTATTACCCTTCAACTTCCTTGTCTTC[A/G]TATAGTGGAGACACTCATAAGCAGAAATGAACTTA	A	G	CACAGAATCTATTACCCTTCAACTTCCTTGTCTTCRTATAGTGGAGACACTCATAAGCAGAAATGAACTTA	7R	681515	681585	0.68155
AX_99242187	AX-99242187	Affx-100069729	Lo7_v2_contig_165031	FKKI010144043	879	+	TCTGCAAGGTTTGTGGACTCATGGGTCATAACCAC[A/G]AGGAGTGTGGCGATGGTGTCTGGGAGGAGAAACAC	A	G	TCTGCAAGGTTTGTGGACTCATGGGTCATAACCACRAGGAGTGTGGCGATGGTGTCTGGGAGGAGAAACAC	7R	683819	683749	0.683784
AX_99426541	AX-99426541	Affx-99884582	Lo7_v2_contig_219069	FKKI010198078	208	+	AGCAGGTCCGATCAATTTTGACCTCCATCTTGTGC[A/G]GATCCATGCATATCGAACTGGCATCATCCTGCTAT	A	G	AGCAGGTCCGATCAATTTTGACCTCCATCTTGTGCRGATCCATGCATATCGAACTGGCATCATCCTGCTAT	7R	704800	704870	0.704835
AX_99247451	AX-99247451	Affx-100064553	Lo7_v2_contig_177583	FKKI010156595	367	+	AATTATCTTTCAATATTGTTCTATCGGGAAAAAAC[A/T]ATAATTGTTAGTGCATCCAAATGATTTATACGTGT	A	T	AATTATCTTTCAATATTGTTCTATCGGGAAAAAACWATAATTGTTAGTGCATCCAAATGATTTATACGTGT	7R	705502	705572	0.705537
AX_99298006	AX-99298006	Affx-100013990	Lo7_v2_contig_1408343	FKKI010592889	3550	+	GTGCCTCACTACAAGCCTGCGCCTCGAGAATTGCC[A/G]GGTCTAGAAGGCCTTCGTGAATGATAGCAGAAGCC	A	G	GTGCCTCACTACAAGCCTGCGCCTCGAGAATTGCCRGGTCTAGAAGGCCTTCGTGAATGATAGCAGAAGCC	7R	789816	789886	0.789851
AX_99441996	AX-99441996	Affx-99869980	Lo7_v2_contig_241203	FKKI010220206	381	+	GTGCTCCCCATAGCTTTGCCCATGAACGACTGTCC[G/T]CTTTGCCATTAGAGTGACTGTCGTTGTGTTCAAGC	T	G	GTGCTCCCCATAGCTTTGCCCATGAACGACTGTCCKCTTTGCCATTAGAGTGACTGTCGTTGTGTTCAAGC	7R	790551	790621	0.790586
AX_99737696	AX-99737696	Affx-99572753	Lo7_v2_contig_165031	FKKI010144043	1217	+	CGCAGAAACCTGACCCTAGCCTTGATAGATAGCTC[G/T]GCTGCCGCTGAAGGGATGGAGAGGAACAAGGCAGT	T	G	CGCAGAAACCTGACCCTAGCCTTGATAGATAGCTCKGCTGCCGCTGAAGGGATGGAGAGGAACAAGGCAGT	7R	818824	818754	0.818789
AX_99477335	AX-99477335	Affx-99834046	Lo7_v2_contig_165031	FKKI010144043	736	+	ACCTCGGCTATTCTATGAGGGAGATTATGTTAGGG[A/T]TCGGGCGAAGGTTCTTGTCAACAAACCCTTAACGC	A	T	ACCTCGGCTATTCTATGAGGGAGATTATGTTAGGGWTCGGGCGAAGGTTCTTGTCAACAAACCCTTAACGC	7R	819305	819235	0.81927
AX_99589646	AX-99589646	Affx-99721475	Lo7_v2_contig_224397	FKKI010203404	447	+	GTCGAGATTTATTTCTGGAAACTAATTAATTGTGC[C/T]GACGTGTCTCACTCATGGGCTTTCATCTTTGCCAA	T	C	GTCGAGATTTATTTCTGGAAACTAATTAATTGTGCYGACGTGTCTCACTCATGGGCTTTCATCTTTGCCAA	7R	824908	824838	0.824873
AX_99859699	AX-99859699	Affx-99450881	Lo7_v2_contig_127637	FKKI010106650	2418	+	CTCGAGATCCAGATATGGGCGACAGAAAGTGCGTC[C/T]GAACCACCCTTTGCTACACCCCTCGCCGCCCAGGC	T	C	CTCGAGATCCAGATATGGGCGACAGAAAGTGCGTCYGAACCACCCTTTGCTACACCCCTCGCCGCCCAGGC	7R	855049	854979	0.855014
AX_99360602	AX-99360602	Affx-99952005	Lo7_v2_contig_214574	FKKI010193583	1418	+	TCGTCGCTGATGTGGCTCGCAAAATCCCTGTCCAG[C/G]TGCACGTTGCAAAGGTGCAACCTTTTGAGGTGCCT	C	G	TCGTCGCTGATGTGGCTCGCAAAATCCCTGTCCAGSTGCACGTTGCAAAGGTGCAACCTTTTGAGGTGCCT	7R	978302	978232	0.978267
AX_99670936	AX-99670936	Affx-99639609	Lo7_v2_contig_214574	FKKI010193583	1289	+	CTTTCATCATGTTGCACCATGTATAAACCATCCAC[A/G]ACCAATTTCTCGAGTGAGGAGGAGGTGATCTCATA	A	G	CTTTCATCATGTTGCACCATGTATAAACCATCCACRACCAATTTCTCGAGTGAGGAGGAGGTGATCTCATA	7R	978431	978361	0.978396
AX_99669969	AX-99669969	Affx-99640873	Lo7_v2_contig_214574	FKKI010193583	1199	+	TGATCAATCTCCCCGGCCAAGCGGAGAGAAACAAG[A/G]GCAGGAGCCTCTATAATTAACTTGAAAATCTCATC	A	G	TGATCAATCTCCCCGGCCAAGCGGAGAGAAACAAGRGCAGGAGCCTCTATAATTAACTTGAAAATCTCATC	7R	978521	978451	0.978486
AX_99453981	AX-99453981	Affx-99857363	Lo7_v2_contig_214574	FKKI010193583	872	+	CTCAGGTTCTCGAATACAGGAAGCTCAAGTTCCAC[A/T]GAATCCCCATGTTGGAACAGCAACTGAAAACCAGA	A	T	CTCAGGTTCTCGAATACAGGAAGCTCAAGTTCCACWGAATCCCCATGTTGGAACAGCAACTGAAAACCAGA	7R	978848	978778	0.978813
AX_99525339	AX-99525339	Affx-99785898	Lo7_v2_contig_385663	FKKI010360648	1563	+	TGAAACTACTTATAAAATATAGACACCAGTGTGCC[A/G]TTGCCTTTTATGGGCCATACTGTTACTGCTCTGTA	A	G	TGAAACTACTTATAAAATATAGACACCAGTGTGCCRTTGCCTTTTATGGGCCATACTGTTACTGCTCTGTA	7R	1141353	1141423	1.14139
AX_99818165	AX-99818165	Affx-99492450	Lo7_v2_contig_1459486	FKKI010643939	1344	+	AATCCATTTTAACATCTGCATTTCGGAGTACTGGA[C/G]GGCACTATTTTTTTATCTAAGAAAAACATAACGAT	C	G	AATCCATTTTAACATCTGCATTTCGGAGTACTGGASGGCACTATTTTTTTATCTAAGAAAAACATAACGAT	7R	1278580	1278650	1.27862
AX_99554088	AX-99554088	Affx-99757586	Lo7_v2_contig_2905359	FKKI011518847	798	+	GCCATTGCCTTTGACCCACGCAGCATGTAGACGCC[A/T]TTGAAGTAACTCGGCCTTGATCCGCTCCCAATATG	A	T	GCCATTGCCTTTGACCCACGCAGCATGTAGACGCCWTTGAAGTAACTCGGCCTTGATCCGCTCCCAATATG	7R	1339608	1339538	1.33957
AX_99363070	AX-99363070	Affx-99949128	Lo7_v2_contig_246809	FKKI010225809	1613	+	TATGTACAACATGTCATGGACATAGAGCAGATAAG[A/G]CGTGCAACTAAAATTAATCAATCTACAAGTTATGT	A	G	TATGTACAACATGTCATGGACATAGAGCAGATAAGRCGTGCAACTAAAATTAATCAATCTACAAGTTATGT	7R	1478202	1478272	1.47824
AX_99835605	AX-99835605	Affx-99474686	Lo7_v2_contig_86158	FKKI010065171	2304	+	TAGTGACTTTTCACAAATTATACCCACTTTTGTAT[G/T]TAAAACGTACACGTTGTAGGTTCCTACAATTCCCG	T	G	TAGTGACTTTTCACAAATTATACCCACTTTTGTATKTAAAACGTACACGTTGTAGGTTCCTACAATTCCCG	7R	1489309	1489239	1.48927
AX_99528920	AX-99528920	Affx-99782835	Lo7_v2_contig_86158	FKKI010065171	2129	+	CCATTTACACTTCAAAGCCGTTACTTCTAGTATCC[C/T]CTTGTTCAGACTGCAACCTGACAGCCCCGACGCAA	T	C	CCATTTACACTTCAAAGCCGTTACTTCTAGTATCCYCTTGTTCAGACTGCAACCTGACAGCCCCGACGCAA	7R	1489484	1489414	1.48945
AX_99793393	AX-99793393	Affx-99517233	Lo7_v2_contig_70769	FKKI010049782	1450	+	TGCAAACAAGATCCTTTAGGAAAAACTAAGGGGTT[C/T]GCAGACCAAATTACAAAAGAAAGTATTGAAAGTAA	T	C	TGCAAACAAGATCCTTTAGGAAAAACTAAGGGGTTYGCAGACCAAATTACAAAAGAAAGTATTGAAAGTAA	7R	1495814	1495744	1.49578
AX_99495045	AX-99495045	Affx-99817192	Lo7_v2_contig_70769	FKKI010049782	999	+	TGCATAGAGAGTAATGTAAAAACAATTTAATTTAT[A/G]ACTTAGGGCGTGTTCGGCAATCATCTGGCTTCTCA	A	G	TGCATAGAGAGTAATGTAAAAACAATTTAATTTATRACTTAGGGCGTGTTCGGCAATCATCTGGCTTCTCA	7R	1496265	1496195	1.49623
AX_99267790	AX-99267790	Affx-100044267	Lo7_v2_contig_70769	FKKI010049782	455	+	CAGAACATAGTAGGAATCAAAAGAGTAAACACGGG[A/G]CAAGATAATGGGGAGGGTCCTTTTGGCATTTGCAA	A	G	CAGAACATAGTAGGAATCAAAAGAGTAAACACGGGRCAAGATAATGGGGAGGGTCCTTTTGGCATTTGCAA	7R	1496809	1496739	1.49677
AX_99525186	AX-99525186	Affx-99786010	Lo7_v2_contig_1374133	FKKI010558694	1927	+	ACATCGTGTTTAACCAACGGCGTCCTTGTATGCAA[A/G]AACGACTGCGAGCTCTCGGGCTTCGCCAAATGTCG	A	G	ACATCGTGTTTAACCAACGGCGTCCTTGTATGCAARAACGACTGCGAGCTCTCGGGCTTCGCCAAATGTCG	7R	1505992	1506062	1.50603
AX_99768334	AX-99768334	Affx-99542759	Lo7_v2_contig_2868728	FKKI011482419	813	+	GCCTGGGTGATCCGCCATGGGCTCGAGACGGAGTT[G/T]TCAGTGGCAAACGCTCTGATTGGAATGTACTCCAG	T	G	GCCTGGGTGATCCGCCATGGGCTCGAGACGGAGTTKTCAGTGGCAAACGCTCTGATTGGAATGTACTCCAG	7R	1508973	1509043	1.50901
AX_99795167	AX-99795167	Affx-99515398	Lo7_v2_contig_2868728	FKKI011482419	1277	+	AGTACATGGCAACATCAGGATAGGAGAAATCACCG[C/T]GAAGAAGCTGTTCGACCTGGAGCCTGACAATGCGC	T	C	AGTACATGGCAACATCAGGATAGGAGAAATCACCGYGAAGAAGCTGTTCGACCTGGAGCCTGACAATGCGC	7R	1509437	1509507	1.50947
AX_99351337	AX-99351337	Affx-99960889	Lo7_v2_contig_2868728	FKKI011482419	3853	+	CCGGTTGCAAACACAATGGCATCAAAGGAGGCTTC[C/T]TTCCCACCTTCAAATTCAATTGTTTTTCCTTTGAT	T	C	CCGGTTGCAAACACAATGGCATCAAAGGAGGCTTCYTTCCCACCTTCAAATTCAATTGTTTTTCCTTTGAT	7R	1512013	1512083	1.51205
AX_99707005	AX-99707005	Affx-99603646	Lo7_v2_contig_237535	FKKI010216539	1143	+	CCTAGTTTTGGGCAGGGAAGGGGTGATGGTACAGG[G/T]CACCCACAAACTGCAGTGCATGGACCAGGACTCGT	T	G	CCTAGTTTTGGGCAGGGAAGGGGTGATGGTACAGGKCACCCACAAACTGCAGTGCATGGACCAGGACTCGT	7R	1534148	1534218	1.53418
AX_99769455	AX-99769455	Affx-99541633	Lo7_v2_contig_1358481	FKKI010543042	1489	+	GCGTGGCGCATGTTTGTCGGTTGTGTTTACTCGAC[A/T]GGACGGTGCAAGGTCTGACTTTTCTTTGTTTTCTT	A	T	GCGTGGCGCATGTTTGTCGGTTGTGTTTACTCGACWGGACGGTGCAAGGTCTGACTTTTCTTTGTTTTCTT	7R	1557068	1557138	1.5571
AX_99817459	AX-99817459	Affx-99493586	Lo7_v2_contig_1358481	FKKI010543042	1530	+	GTGCAAGGTCTGACTTTTCTTTGTTTTCTTAGGGC[C/T]GAAGGTGTTTTGTGGCACCAAATAAATGCCGCCGC	T	C	GTGCAAGGTCTGACTTTTCTTTGTTTTCTTAGGGCYGAAGGTGTTTTGTGGCACCAAATAAATGCCGCCGC	7R	1557109	1557179	1.55714
AX_99376143	AX-99376143	Affx-99936024	Lo7_v2_contig_1971511	FKKI011030960	300	+	CACGAGAAATCGCTTAGTCAAATTGAATCCATCTT[G/T]TGTCTTGTCACACTAACATGACTCGATGTCGGCGG	T	G	CACGAGAAATCGCTTAGTCAAATTGAATCCATCTTKTGTCTTGTCACACTAACATGACTCGATGTCGGCGG	7R	1709695	1709625	1.70966
AX_99406132	AX-99406132	Affx-99905921	Lo7_v2_contig_263246	FKKI010241695	1203	+	TAGTGATTGATTGGTTGGTTGCAGATCATCTCGCC[C/G]TACCACCTCTACCTCAACCCCAAGCTGGTCGTGCA	C	G	TAGTGATTGATTGGTTGGTTGCAGATCATCTCGCCSTACCACCTCTACCTCAACCCCAAGCTGGTCGTGCA	7R	1712640	1712710	1.71267
AX_99849901	AX-99849901	Affx-99460648	Lo7_v2_contig_263246	FKKI010241695	2089	+	TGAACCTGGTTACTCTTGTTTCCAGATTTGGATTT[C/T]CTGTTCCACATGTTTTTCCTTGCGCGCTACTGCAA	T	C	TGAACCTGGTTACTCTTGTTTCCAGATTTGGATTTYCTGTTCCACATGTTTTTCCTTGCGCGCTACTGCAA	7R	1713526	1713596	1.71356
AX_99438166	AX-99438166	Affx-99873385	Lo7_v2_contig_263246	FKKI010241695	2254	+	GGTGGGACAATACCTTACATCTCTGAGACGTTTGC[C/T]AGGATTCTGTTCCTCAGCAATTCATTGACGTTTAT	T	C	GGTGGGACAATACCTTACATCTCTGAGACGTTTGCYAGGATTCTGTTCCTCAGCAATTCATTGACGTTTAT	7R	1713691	1713761	1.71373
AX_99276042	AX-99276042	Affx-100035988	Lo7_v2_contig_1389786	FKKI010574346	424	+	ATTGGCCCATGCAAAACACCACATGCTCTTCGGTA[A/T]CGAACTTGTGGGATACAATTGCTGCACATGGATGG	A	T	ATTGGCCCATGCAAAACACCACATGCTCTTCGGTAWCGAACTTGTGGGATACAATTGCTGCACATGGATGG	7R	1720876	1720946	1.72091
AX_99640667	AX-99640667	Affx-99670763	Lo7_v2_contig_1347535	FKKI010532096	1322	+	GGCGTGCTCAAGGCCTGCGGCCATGCTGGTCGCGC[A/G]GATGACGCCTTGAAGTACTTCGATGTGTTAACCAA	A	G	GGCGTGCTCAAGGCCTGCGGCCATGCTGGTCGCGCRGATGACGCCTTGAAGTACTTCGATGTGTTAACCAA	7R	1725756	1725826	1.72579
AX_99653478	AX-99653478	Affx-99657476	Lo7_v2_contig_1347535	FKKI010532096	1562	+	GGGCTGGCAGAAGTTGCAGCCAGGGCATTGTTCGA[C/G]ATTGAACCGGAGAATGCAGGGAACTTTGTTTCGCT	C	G	GGGCTGGCAGAAGTTGCAGCCAGGGCATTGTTCGASATTGAACCGGAGAATGCAGGGAACTTTGTTTCGCT	7R	1725996	1726066	1.72603
AX_99599674	AX-99599674	Affx-99711285	Lo7_v2_contig_88152	FKKI010067165	2103	+	TTCGAACTTTGATAGTAATGCCATCATGTTGCATC[A/G]CACACTTGCCCAGTCTTGATCGGTTTGAAGCTTTA	A	G	TTCGAACTTTGATAGTAATGCCATCATGTTGCATCRCACACTTGCCCAGTCTTGATCGGTTTGAAGCTTTA	7R	1935787	1935857	1.93582
AX_99311976	AX-99311976	Affx-99999501	Lo7_v2_contig_272339	FKKI010250785	264	+	AGTTTGTCGAGGACGCCGGAGCAAAACCAGCTCTC[C/T]ACCGCCTTAGTGCGGGGACAGGAACCGGGATGGGG	T	C	AGTTTGTCGAGGACGCCGGAGCAAAACCAGCTCTCYACCGCCTTAGTGCGGGGACAGGAACCGGGATGGGG	7R	1966214	1966144	1.96618
AX_99588498	AX-99588498	Affx-99723897	Lo7_v2_contig_154533	FKKI010133546	181	+	ACCACCATGTCCATATGGATATGGGAGATTGTCAT[C/T]GTTTCTCTGTTGAGAGAGGCGAAGGTAGTGCAGCT	T	C	ACCACCATGTCCATATGGATATGGGAGATTGTCATYGTTTCTCTGTTGAGAGAGGCGAAGGTAGTGCAGCT	7R	1999943	1999873	1.99991
AX_99483232	AX-99483232	Affx-99828614	Lo7_v2_contig_154533	FKKI010133546	119	+	AGGAGCCGCAGCAGACTCAAACGTGTTGACCATGA[C/G]ACATCTTCTGTGGAGTCTATTTGCGCACCACCATG	C	G	AGGAGCCGCAGCAGACTCAAACGTGTTGACCATGASACATCTTCTGTGGAGTCTATTTGCGCACCACCATG	7R	2000005	1999935	1.99997
AX_99327614	AX-99327614	Affx-99984695	Lo7_v2_contig_154533	FKKI010133546	91	+	GTCTAGCTAGTTGAGTCGTATCATGTGAAGGAGCC[G/T]CAGCAGACTCAAACGTGTTGACCATGAGACATCTT	T	G	GTCTAGCTAGTTGAGTCGTATCATGTGAAGGAGCCKCAGCAGACTCAAACGTGTTGACCATGAGACATCTT	7R	2000033	1999963	2
AX_99876945	AX-99876945	Affx-99434000	Lo7_v2_contig_154533	FKKI010133546	83	+	GTCTCAAAGTCTAGCTAGTTGAGTCGTATCATGTG[A/G]AGGAGCCGCAGCAGACTCAAACGTGTTGACCATGA	A	G	GTCTCAAAGTCTAGCTAGTTGAGTCGTATCATGTGRAGGAGCCGCAGCAGACTCAAACGTGTTGACCATGA	7R	2000041	1999971	2.00001
AX_99868691	AX-99868691	Affx-99442685	Lo7_v2_contig_175772	FKKI010154784	1058	+	CCGATGCCATCGATCAGATCTGCTGCCTTGCAATT[C/T]GGCACTGCCGCCGCCACACCTGTGCTGCATCCACC	T	C	CCGATGCCATCGATCAGATCTGCTGCCTTGCAATTYGGCACTGCCGCCGCCACACCTGTGCTGCATCCACC	7R	2002416	2002346	2.00238
AX_99322497	AX-99322497	Affx-99989765	Lo7_v2_contig_154533	FKKI010133546	2618	+	AATCTGGTTGCGGATACTGGATGTCCCAGTCAACT[G/T]GAGAACATCGGCCATTGTCAAAGCGCTTTGCCTCA	T	G	AATCTGGTTGCGGATACTGGATGTCCCAGTCAACTKGAGAACATCGGCCATTGTCAAAGCGCTTTGCCTCA	7R	2013055	2012985	2.01302
AX_99496435	AX-99496435	Affx-99814886	Lo7_v2_contig_154533	FKKI010133546	2590	+	TGTCTGATTACAAGTTGGATACTTTGAAAATCTGG[G/T]TGCGGATACTGGATGTCCCAGTCAACTTGAGAACA	T	G	TGTCTGATTACAAGTTGGATACTTTGAAAATCTGGKTGCGGATACTGGATGTCCCAGTCAACTTGAGAACA	7R	2013083	2013013	2.01305
AX_99440791	AX-99440791	Affx-99870739	Lo7_v2_contig_154533	FKKI010133546	2430	+	TGGAAGCTGAGAGAGAATTACGACTATGAGTACCA[A/G]GGGGACAACAAGTATCTTGTGCACTTTGGATGCGA	A	G	TGGAAGCTGAGAGAGAATTACGACTATGAGTACCARGGGGACAACAAGTATCTTGTGCACTTTGGATGCGA	7R	2013243	2013173	2.01321
AX_99455229	AX-99455229	Affx-99856071	Lo7_v2_contig_385264	FKKI010360249	1213	+	CTCGTCCTTAATTAATTGTCTCGAGCCTTTGATTG[C/T]TTATGATTGTGATGATCCTGCACAAAGAGGAGCGG	T	C	CTCGTCCTTAATTAATTGTCTCGAGCCTTTGATTGYTTATGATTGTGATGATCCTGCACAAAGAGGAGCGG	7R	2028697	2028627	2.02866
AX_99240671	AX-99240671	Affx-100071918	Lo7_v2_contig_385264	FKKI010360249	529	+	TGCACAATGGCTACTTTGCTCCCACACCTGCTTTT[A/G]AATTGCCAACTTTGTTATGTTCTTTCAGTAAACAT	A	G	TGCACAATGGCTACTTTGCTCCCACACCTGCTTTTRAATTGCCAACTTTGTTATGTTCTTTCAGTAAACAT	7R	2029381	2029311	2.02935
AX_99760490	AX-99760490	Affx-99550615	Lo7_v2_contig_262765	FKKI010241214	2758	+	TTTTTACCAAACATTGGGCTCCAGGTCTGGTTGAT[C/G]ACATCCAAGCAGACGGGATCGGACCTGTCGACAAA	C	G	TTTTTACCAAACATTGGGCTCCAGGTCTGGTTGATSACATCCAAGCAGACGGGATCGGACCTGTCGACAAA	7R	2033237	2033307	2.03327
AX_99315502	AX-99315502	Affx-99996022	Lo7_v2_contig_262765	FKKI010241214	2944	+	TTGGTGAAGCCAATGGAAGGGGATTTGTAGGGGTA[A/G]GCTTCTGTGAGCTCAACCCTCACCTTCCACACACC	A	G	TTGGTGAAGCCAATGGAAGGGGATTTGTAGGGGTARGCTTCTGTGAGCTCAACCCTCACCTTCCACACACC	7R	2033423	2033493	2.03346
AX_99274044	AX-99274044	Affx-100037802	Lo7_v2_contig_1350832	FKKI010535393	14749	+	ACTCCCTCCGTTCACTTTTGTAAGTCAGTTTCAGA[C/T]AATTGAAAATGGGTTGCTTTGCATACTGTCTGAAA	T	C	ACTCCCTCCGTTCACTTTTGTAAGTCAGTTTCAGAYAATTGAAAATGGGTTGCTTTGCATACTGTCTGAAA	7R	2039613	2039543	2.03958
AX_99820866	AX-99820866	Affx-99489679	Lo7_v2_contig_1350832	FKKI010535393	14233	+	GTAGATTATTCCATTTTTCATAGTCATAGGCTGGT[C/T]GGTGTAAGATGTCATAGTTTTTTTTTCCCTGTTTA	T	C	GTAGATTATTCCATTTTTCATAGTCATAGGCTGGTYGGTGTAAGATGTCATAGTTTTTTTTTCCCTGTTTA	7R	2040129	2040059	2.04009
AX_99337420	AX-99337420	Affx-99975665	Lo7_v2_contig_1350832	FKKI010535393	13776	+	CTGAGATTTCAGGGCTGATACATTTCCTAATGATT[C/G]TATTGTAGGTCCTTAATGAGATGAAAACGTTGGTG	C	G	CTGAGATTTCAGGGCTGATACATTTCCTAATGATTSTATTGTAGGTCCTTAATGAGATGAAAACGTTGGTG	7R	2040586	2040516	2.04055
AX_99282569	AX-99282569	Affx-100029360	Lo7_v2_contig_1350832	FKKI010535393	12404	+	GGTCTAATGCTCATTCCTGTGACACATTGATACTC[A/G]AAGGCGCCAAGAACTGCAAAGGCTGGTTTGATAAC	A	G	GGTCTAATGCTCATTCCTGTGACACATTGATACTCRAAGGCGCCAAGAACTGCAAAGGCTGGTTTGATAAC	7R	2041958	2041888	2.04192
AX_99645563	AX-99645563	Affx-99665368	Lo7_v2_contig_1350832	FKKI010535393	11904	+	AGCATTACTGTTGATATGGATCTTGTGCGCCAAGT[C/T]GAGGGCAAGTATCCTGCATTCCTTTTCAAGCAACA	T	C	AGCATTACTGTTGATATGGATCTTGTGCGCCAAGTYGAGGGCAAGTATCCTGCATTCCTTTTCAAGCAACA	7R	2042458	2042388	2.04242
AX_99583303	AX-99583303	Affx-99727804	Lo7_v2_contig_1350832	FKKI010535393	11859	+	CTTAATCTCTTGGTGTTATATGATCCGCAGGTATT[C/T]CGTGCTTCAAGCATTACTGTTGATATGGATCTTGT	T	C	CTTAATCTCTTGGTGTTATATGATCCGCAGGTATTYCGTGCTTCAAGCATTACTGTTGATATGGATCTTGT	7R	2042503	2042433	2.04247
AX_99874169	AX-99874169	Affx-99436300	Lo7_v2_contig_1350832	FKKI010535393	11125	+	CCCACACCTATGGAATTCGGACGGAGATCTTTAAT[C/T]GAGAGACACCAAGTACTTACTTGGGCTGATGTTCA	T	C	CCCACACCTATGGAATTCGGACGGAGATCTTTAATYGAGAGACACCAAGTACTTACTTGGGCTGATGTTCA	7R	2043237	2043167	2.0432
AX_99601033	AX-99601033	Affx-99710480	Lo7_v2_contig_1350832	FKKI010535393	10408	+	AGTCTAGTAGCTTCGATGTTCAAATAAAAGTATTG[A/G]TTGGTTAAATCATTTGCTATTAAATGGCCAATCAT	A	G	AGTCTAGTAGCTTCGATGTTCAAATAAAAGTATTGRTTGGTTAAATCATTTGCTATTAAATGGCCAATCAT	7R	2043954	2043884	2.04392
AX_99627903	AX-99627903	Affx-99683567	Lo7_v2_contig_1350832	FKKI010535393	10116	+	AAGGCAGCATCAGAGAAAGCTGCTGCAGTGCCAGA[A/G]ATCCGTGTTGATGCAACTCAAGTCAATGAGCTCAC	A	G	AAGGCAGCATCAGAGAAAGCTGCTGCAGTGCCAGARATCCGTGTTGATGCAACTCAAGTCAATGAGCTCAC	7R	2044246	2044176	2.04421
AX_99735776	AX-99735776	Affx-99574824	Lo7_v2_contig_1350832	FKKI010535393	9981	+	TACTTGCAGTCTGATTTGGAAGAAGCCAAGGAAGC[C/G]AAGATTCAAGAAAATAAGAAGCTCCAATCACAATT	C	G	TACTTGCAGTCTGATTTGGAAGAAGCCAAGGAAGCSAAGATTCAAGAAAATAAGAAGCTCCAATCACAATT	7R	2044381	2044311	2.04435
AX_99666518	AX-99666518	Affx-99644210	Lo7_v2_contig_1358705	FKKI010543266	800	+	CCCGCATGACGACGGTGGGGGTGGTTCACTCCCGG[G/T]CGGCTCAAGTGTTACTGGTCCCGTTACTTGGTGCT	T	G	CCCGCATGACGACGGTGGGGGTGGTTCACTCCCGGKCGGCTCAAGTGTTACTGGTCCCGTTACTTGGTGCT	7R	2117387	2117457	2.11742
AX_99753574	AX-99753574	Affx-99557575	Lo7_v2_contig_1358705	FKKI010543266	2007	+	TTGTTTTGCTAAACACTACTTCCATTTTTTCATTC[C/T]AAGAATCAAAACCAGAGAGGTGAGTAATAGGTGGG	T	C	TTGTTTTGCTAAACACTACTTCCATTTTTTCATTCYAAGAATCAAAACCAGAGAGGTGAGTAATAGGTGGG	7R	2118594	2118664	2.11863
AX_99394194	AX-99394194	Affx-99917219	Lo7_v2_contig_1399727	FKKI010584286	618	+	AATTAAACTACATGTTGCAGAATAGCTTTTGCTTG[A/C]TTGTGTGTGTATCCAAAGTTCCAAACCCATGTGTC	A	C	AATTAAACTACATGTTGCAGAATAGCTTTTGCTTGMTTGTGTGTGTATCCAAAGTTCCAAACCCATGTGTC	7R	2119498	2119568	2.11953
AX_99488693	AX-99488693	Affx-99822501	Lo7_v2_contig_145157	FKKI010124170	846	+	CAGCGTGTGGGCCAATTGTGGACTAATTCTGTGAC[G/T]GGTCCTCCTCCTTGATCAATTGGCCCAACTACCTA	T	G	CAGCGTGTGGGCCAATTGTGGACTAATTCTGTGACKGGTCCTCCTCCTTGATCAATTGGCCCAACTACCTA	7R	2147773	2147843	2.14781
AX_99714851	AX-99714851	Affx-99595661	Lo7_v2_contig_145157	FKKI010124170	1015	+	AGGTTACTCGGAATGCTGAAGACCTTGTGAGCTTA[A/G]CATCCCATTTTGGTGTGATTTTGACCCAGGCCGGG	A	G	AGGTTACTCGGAATGCTGAAGACCTTGTGAGCTTARCATCCCATTTTGGTGTGATTTTGACCCAGGCCGGG	7R	2147942	2148012	2.14798
AX_99693419	AX-99693419	Affx-99617852	Lo7_v2_contig_145157	FKKI010124170	3327	+	TTCCATCCATTGGTAGGACGTCAAATGACTGAAAC[A/G]GTTATGCGGCGCTGGTCGGAGTCTCAGTTGCATGT	A	G	TTCCATCCATTGGTAGGACGTCAAATGACTGAAACRGTTATGCGGCGCTGGTCGGAGTCTCAGTTGCATGT	7R	2150254	2150324	2.15029
AX_99572598	AX-99572598	Affx-99738346	Lo7_v2_contig_145157	FKKI010124170	3436	+	AGTGAGTCAAGATCTGGTGGACAGAATCATATCAA[C/G]GAGCCTTTTAGACGTTTGCTCCTGGCTTTTTGCTA	C	G	AGTGAGTCAAGATCTGGTGGACAGAATCATATCAASGAGCCTTTTAGACGTTTGCTCCTGGCTTTTTGCTA	7R	2150363	2150433	2.1504
AX_99729419	AX-99729419	Affx-99581792	Lo7_v2_contig_145157	FKKI010124170	5711	+	AACACACGACAAAATCTGGGCTCTGACCGTCTTAA[C/T]CCGATGTTTGCTCTCCTATCTACATATGATGACAT	T	C	AACACACGACAAAATCTGGGCTCTGACCGTCTTAAYCCGATGTTTGCTCTCCTATCTACATATGATGACAT	7R	2152638	2152708	2.15267
AX_99728777	AX-99728777	Affx-99581903	Lo7_v2_contig_1389406	FKKI010573966	1727	+	TAAGATGAGCAATATGATACTACTCATCAATGTGC[A/G]ACTAAATTAAGACGCCTACTGCTAACTAACTATCT	A	G	TAAGATGAGCAATATGATACTACTCATCAATGTGCRACTAAATTAAGACGCCTACTGCTAACTAACTATCT	7R	2162681	2162751	2.16272
AX_99493541	AX-99493541	Affx-99817782	Lo7_v2_contig_1397605	FKKI010582164	835	+	CCACTGGTGCCCTCCACTGCTCCGACGGAGTCTAC[A/C]TAGATAGATACATGATGGCATCGCGCACCATGTGG	A	C	CCACTGGTGCCCTCCACTGCTCCGACGGAGTCTACMTAGATAGATACATGATGGCATCGCGCACCATGTGG	7R	2163857	2163787	2.16382
AX_99361362	AX-99361362	Affx-99950253	Lo7_v2_contig_1397605	FKKI010582164	529	+	ATTATGGGACGGAGGGAGTATAATATGAGGAAAAT[C/T]AGTGAATCAACTATCTAAAATATGTCGATATACAT	T	C	ATTATGGGACGGAGGGAGTATAATATGAGGAAAATYAGTGAATCAACTATCTAAAATATGTCGATATACAT	7R	2164163	2164093	2.16413
AX_99373690	AX-99373690	Affx-99938054	Lo7_v2_contig_2871903	FKKI011485594	3394	+	TCAAGTGGAACGCCACCCAAAGGGGTTAGATCTAC[C/G]TGAGAGTCAATTTGAAATTCAAGTGGAAGGAGTTA	C	G	TCAAGTGGAACGCCACCCAAAGGGGTTAGATCTACSTGAGAGTCAATTTGAAATTCAAGTGGAAGGAGTTA	7R	2166250	2166180	2.16621
AX_99245704	AX-99245704	Affx-100066187	Lo7_v2_contig_2871903	FKKI011485594	2748	+	ACCAGCCCACCAGGATACAAGTTCTACACTTGATA[C/T]ACTAATTTGTGCATTTTTCTTGATTTATTTTGTTC	T	C	ACCAGCCCACCAGGATACAAGTTCTACACTTGATAYACTAATTTGTGCATTTTTCTTGATTTATTTTGTTC	7R	2166896	2166826	2.16686
AX_99550894	AX-99550894	Affx-99760794	Lo7_v2_contig_2871903	FKKI011485594	1069	+	CCTCTTTGTAAAGTTTCTTTAGGATGAGCGACAAC[C/T]CTAAATATTTTATCGGAAGGGGAGCTATTTGGTAT	T	C	CCTCTTTGTAAAGTTTCTTTAGGATGAGCGACAACYCTAAATATTTTATCGGAAGGGGAGCTATTTGGTAT	7R	2168575	2168505	2.16854
AX_99863509	AX-99863509	Affx-99447005	Lo7_v2_contig_2876866	FKKI011490557	3171	+	GGTGAAAAGGCAATGCAAGGAATCATAGCTAATCT[A/T]TCTACGAAACCAGTTTGAGTTGATGATGAGCTACA	A	T	GGTGAAAAGGCAATGCAAGGAATCATAGCTAATCTWTCTACGAAACCAGTTTGAGTTGATGATGAGCTACA	7R	2201870	2201800	2.20183
AX_99337093	AX-99337093	Affx-99975076	Lo7_v2_contig_2876866	FKKI011490557	1754	+	GCATCGGCGTCTTCACTGTTTTCTGATTTGGTCAA[G/T]TCAATTTGAGATTCCAGTTCCCCCCCTTGACAACA	T	G	GCATCGGCGTCTTCACTGTTTTCTGATTTGGTCAAKTCAATTTGAGATTCCAGTTCCCCCCCTTGACAACA	7R	2203287	2203217	2.20325
AX_99337224	AX-99337224	Affx-99974022	Lo7_v2_contig_2876866	FKKI011490557	333	+	GTCATGGTTGCAAGGCACATTCCCATCCTTTCTCT[A/G]AAACTCGACATTCTGCCTCCATCAATAGTTGGCCG	A	G	GTCATGGTTGCAAGGCACATTCCCATCCTTTCTCTRAAACTCGACATTCTGCCTCCATCAATAGTTGGCCG	7R	2204708	2204638	2.20467
AX_99827079	AX-99827079	Affx-99483195	Lo7_v2_contig_2876866	FKKI011490557	292	+	AGGCAAGTTAGGTCGCTAGCGTGTGCCAACCCTCA[G/T]ATTTGGTCATGGTTGCAAGGCACATTCCCATCCTT	T	G	AGGCAAGTTAGGTCGCTAGCGTGTGCCAACCCTCAKATTTGGTCATGGTTGCAAGGCACATTCCCATCCTT	7R	2204749	2204679	2.20471
AX_99570002	AX-99570002	Affx-99741198	Lo7_v2_contig_262574	FKKI010241023	3521	+	TCATTAGCAGCCATGGATATCACCAAGGTTCTGCT[G/T]GACGCTCAGCACCCCGACGACGGCATACGGTCAGC	T	G	TCATTAGCAGCCATGGATATCACCAAGGTTCTGCTKGACGCTCAGCACCCCGACGACGGCATACGGTCAGC	7R	2226968	2227038	2.227
AX_99852249	AX-99852249	Affx-99458354	Lo7_v2_contig_2900743	FKKI011514319	858	+	GTAATCATCCATCCATCCATCAGCTTATGGGTGTA[C/T]GCTGATAATCATTCAGTGATGTGAAATAGTACATA	T	C	GTAATCATCCATCCATCCATCAGCTTATGGGTGTAYGCTGATAATCATTCAGTGATGTGAAATAGTACATA	7R	2234852	2234922	2.23489
AX_99781894	AX-99781894	Affx-99528464	Lo7_v2_contig_282714	FKKI010261013	149	+	TCAAACAGTATAGTCATTGTGTTTTATTAAATTTC[C/T]AGAATATGGATTCAGAATTCAATATGCATATGAGT	T	C	TCAAACAGTATAGTCATTGTGTTTTATTAAATTTCYAGAATATGGATTCAGAATTCAATATGCATATGAGT	7R	2271071	2271001	2.27104
AX_99332654	AX-99332654	Affx-99979095	Lo7_v2_contig_81602	FKKI010060615	2584	+	TTGATGTGGTGATTTAGGCGTGGATAGAGGCTCTC[C/G]AATGAGGCCCCCAATTTAGAAATGTTGCTGCTAGG	C	G	TTGATGTGGTGATTTAGGCGTGGATAGAGGCTCTCSAATGAGGCCCCCAATTTAGAAATGTTGCTGCTAGG	7R	2278622	2278692	2.27866
AX_99403819	AX-99403819	Affx-99907642	Lo7_v2_contig_16800	FKKI010015593	143	+	GAATGCCGATCTTAGAATAACCGGATCACGCACAA[C/T]GCAACCAAACAAGAACATAGGAAGAACTAAGTATG	T	C	GAATGCCGATCTTAGAATAACCGGATCACGCACAAYGCAACCAAACAAGAACATAGGAAGAACTAAGTATG	7R	2279931	2279861	2.2799
AX_99461312	AX-99461312	Affx-99849794	Lo7_v2_contig_15682	FKKI010014503	180	+	TTCACCACGATCTTTGTGTTACCTTGTTTTAGGCT[A/G]TACATTATATTGTCTGTTTGTTTGGTTGCACATGG	A	G	TTCACCACGATCTTTGTGTTACCTTGTTTTAGGCTRTACATTATATTGTCTGTTTGTTTGGTTGCACATGG	7R	2283422	2283352	2.28339
AX_99267900	AX-99267900	Affx-100044156	Lo7_v2_contig_21306	FKKI010019886	533	+	CGCTTGTTATGACACGACACAACAGCAGCAACACA[A/C]ATTGAGCAGAGTCCCTAAGTTCATATCCATAGTAT	A	C	CGCTTGTTATGACACGACACAACAGCAGCAACACAMATTGAGCAGAGTCCCTAAGTTCATATCCATAGTAT	7R	2285188	2285258	2.28522
AX_99596836	AX-99596836	Affx-99714248	Lo7_v2_contig_21306	FKKI010019886	617	+	TCTCGATTATGACTTGAAGTAGACCACATAGCAAA[C/G]CCTCTAGAAGGCCACAATTCATCTTGTCACCTGAT	C	G	TCTCGATTATGACTTGAAGTAGACCACATAGCAAASCCTCTAGAAGGCCACAATTCATCTTGTCACCTGAT	7R	2285272	2285342	2.28531
AX_99467575	AX-99467575	Affx-99843817	Lo7_v2_contig_21306	FKKI010019886	969	+	AGCAAGAAAATATATAGCTCCGCATACTTTGTCGG[A/C]CACTTGTGGAACATCTTTGCTACTCTCTATCAACA	A	C	AGCAAGAAAATATATAGCTCCGCATACTTTGTCGGMCACTTGTGGAACATCTTTGCTACTCTCTATCAACA	7R	2285630	2285700	2.28566
AX_99798980	AX-99798980	Affx-99511608	Lo7_v2_contig_21306	FKKI010019886	1273	+	GACGCTATGATGTTAGCCTCAAAAAACCGCATCAC[A/G]GGAGGGACAATCGCATCCCCGATACTTGTAGCGGC	A	G	GACGCTATGATGTTAGCCTCAAAAAACCGCATCACRGGAGGGACAATCGCATCCCCGATACTTGTAGCGGC	7R	2285934	2286004	2.28597
AX_99459496	AX-99459496	Affx-99852421	Lo7_v2_contig_21306	FKKI010019886	1344	+	AAGGCCTAGGCATTCCATAGCACTTGTGGATATGT[C/T]TTTTAAGCTATCATCTTCGTCTTGCTTTAAAAGAG	T	C	AAGGCCTAGGCATTCCATAGCACTTGTGGATATGTYTTTTAAGCTATCATCTTCGTCTTGCTTTAAAAGAG	7R	2286005	2286075	2.28604
AX_99760343	AX-99760343	Affx-99550070	Lo7_v2_contig_21306	FKKI010019886	1375	+	ATGTTTTTTAAGCTATCATCTTCGTCTTGCTTTAA[A/C]AGAGTTTCTAGAAGAAGTGGGGCAAGTGAAGAGAG	A	C	ATGTTTTTTAAGCTATCATCTTCGTCTTGCTTTAAMAGAGTTTCTAGAAGAAGTGGGGCAAGTGAAGAGAG	7R	2286036	2286106	2.28607
AX_99867605	AX-99867605	Affx-99442301	Lo7_v2_contig_265654	FKKI010244103	1424	+	GTTTCTGTATGATAATCTGAGCAAAGAACTTGCTA[A/C]CAGAAGATACTTGATTGTTCTGGATGATCTCTGGG	A	C	GTTTCTGTATGATAATCTGAGCAAAGAACTTGCTAMCAGAAGATACTTGATTGTTCTGGATGATCTCTGGG	7R	2297555	2297485	2.29752
AX_99535394	AX-99535394	Affx-99775888	Lo7_v2_contig_1365413	FKKI010549974	1275	+	AATGAAGTCTAAGTCGACTGAGACTTAGCAAAACT[A/G]ATTTTAAAATTATCTATCCCATCTCTTAGTTATTT	A	G	AATGAAGTCTAAGTCGACTGAGACTTAGCAAAACTRATTTTAAAATTATCTATCCCATCTCTTAGTTATTT	7R	2310885	2310955	2.31092
AX_99585819	AX-99585819	Affx-99725727	Lo7_v2_contig_72980	FKKI010051993	1088	+	ATGACATCCGTTGGCGCAGCGATGAGGAAGGTCGG[C/T]CTAGTCCGAGACGGTGAACCCCTTCGCGCCAATGC	T	C	ATGACATCCGTTGGCGCAGCGATGAGGAAGGTCGGYCTAGTCCGAGACGGTGAACCCCTTCGCGCCAATGC	7R	2372803	2372733	2.37277
AX_99417023	AX-99417023	Affx-99894101	Lo7_v2_contig_72980	FKKI010051993	960	+	ATCTGGCTTGGCGTGCTTGGGGAGGATGCTTGGGC[A/G]TGCCCCCGGCTGAGGGATGTACGTGCTAGTGTTGG	A	G	ATCTGGCTTGGCGTGCTTGGGGAGGATGCTTGGGCRTGCCCCCGGCTGAGGGATGTACGTGCTAGTGTTGG	7R	2372931	2372861	2.3729
AX_99293379	AX-99293379	Affx-100019056	Lo7_v2_contig_262855	FKKI010241304	1431	+	TTGGTTTCCAATTTTCTTGCCATCTGAAAAATGCT[A/C]TGTTAAATAATGAAGAGCTTTTTTCCATCCCACCC	A	C	TTGGTTTCCAATTTTCTTGCCATCTGAAAAATGCTMTGTTAAATAATGAAGAGCTTTTTTCCATCCCACCC	7R	2415910	2415980	2.41594
AX_99480210	AX-99480210	Affx-99831142	Lo7_v2_contig_125785	FKKI010104798	1571	+	CCTCAAGATTTGGGGAAGCACTGTCCATGAACCCT[A/T]GCACCGCCGTCACCGCAGCAATTTGCCGACGAAGC	A	T	CCTCAAGATTTGGGGAAGCACTGTCCATGAACCCTWGCACCGCCGTCACCGCAGCAATTTGCCGACGAAGC	7R	2421585	2421515	2.42155
AX_99490198	AX-99490198	Affx-99821129	Lo7_v2_contig_1459949	FKKI010644399	190	+	CTGTCCCGGTATTTTCCATGTCGTGTTTCAAGCTA[C/T]CCAGAGGTCTATGTGAGCATTTGAATATGCTGATT	T	C	CTGTCCCGGTATTTTCCATGTCGTGTTTCAAGCTAYCCAGAGGTCTATGTGAGCATTTGAATATGCTGATT	7R	2426495	2426425	2.42646
AX_99759936	AX-99759936	Affx-99550385	Lo7_v2_contig_343585	FKKI010320316	618	+	ACAGTCATCTAACCTTGATGGGATACAAGTGGCTT[C/T]TACGGCGCCGCCAGTTAACCATCTTCTATTCGCTG	T	C	ACAGTCATCTAACCTTGATGGGATACAAGTGGCTTYTACGGCGCCGCCAGTTAACCATCTTCTATTCGCTG	7R	2426913	2426843	2.42688
AX_99848431	AX-99848431	Affx-99462098	Lo7_v2_contig_2928622	FKKI011536322	375	+	TGTGGGACATCTGGCTCTCCCTCGGGGTCCTCGCG[A/G]AGAACGGCAACCTACGGGTGGTTGTCTCCTTCTCG	A	G	TGTGGGACATCTGGCTCTCCCTCGGGGTCCTCGCGRAGAACGGCAACCTACGGGTGGTTGTCTCCTTCTCG	7R	2531434	2531504	2.53147
AX_99695684	AX-99695684	Affx-99615564	Lo7_v2_contig_2928622	FKKI011536322	443	+	TCGAACGTCAAGTTCAACATCAGCTTAGGTAACAC[A/G]GTCATCCCCAAGCTGGGCGTCACTTCGTCCGGCGG	A	G	TCGAACGTCAAGTTCAACATCAGCTTAGGTAACACRGTCATCCCCAAGCTGGGCGTCACTTCGTCCGGCGG	7R	2531502	2531572	2.53154
AX_99747297	AX-99747297	Affx-99563010	Lo7_v2_contig_265552	FKKI010244001	139	+	CGAAAAAAGAAAACTATGCAAGAACCAGTTCCCCC[A/G]CAGCGGTTGGATTCTCTTGTTGAACAAAAACTCTC	A	G	CGAAAAAAGAAAACTATGCAAGAACCAGTTCCCCCRCAGCGGTTGGATTCTCTTGTTGAACAAAAACTCTC	7R	2532020	2532090	2.53206
AX_99844271	AX-99844271	Affx-99466141	Lo7_v2_contig_265552	FKKI010244001	659	+	TGGTCCGCCGCCGCTGGCTTGGGGTTCAAAGTTGA[A/G]GCATTGGTTTTAGGTTGAGCAAGCTTTTTCAATCG	A	G	TGGTCCGCCGCCGCTGGCTTGGGGTTCAAAGTTGARGCATTGGTTTTAGGTTGAGCAAGCTTTTTCAATCG	7R	2532540	2532610	2.53258
AX_99558556	AX-99558556	Affx-99753114	c13862_357	NA	60	+	NA	A	C	GCATCAGAGRATAGTGATGATTCACACAGAAAATCCAGCAAGAGGAATCATCATAAGCG[A/C]TCAAGCTCGAAGAAAAAAGGGGATAAGAAAACCACTGTTGAGTCTGAAGATGAGCACACC	7R	2534332	2534213	2.53425
AX_99811288	AX-99811288	Affx-99499770	c16564_143	NA	60	+	NA	T	C	ATCGATGTTGAACCTGAAGCAATGTCTGCACGCTCTGAATTTCCTCCCTTCAATGCTGC[T/C]GGCATTATGTTAATGGGAGATAAGGAGACAAATGGCGATGCAAATGGCGAAGATGCTGCT	7R	2535298	2535179	2.53521
AX_99715583	AX-99715583	Affx-99594756	Lo7_v2_contig_59864	FKKI010038877	1307	+	CTCATAGGAATTCAACTGGTTGTCAGATGCATGGA[C/T]GGTAGGGTTTGCATCTTCAGGAAGATCAACCGGAG	T	C	CTCATAGGAATTCAACTGGTTGTCAGATGCATGGAYGGTAGGGTTTGCATCTTCAGGAAGATCAACCGGAG	7R	2549656	2549726	2.54969
AX_99647549	AX-99647549	Affx-99663863	Lo7_v2_contig_59864	FKKI010038877	1527	+	TTCTCAACCACCACATTGTCATCGCTGCTGCTTAC[C/T]CTGGAAACTTTACCGTTGGAAGATTTCTTTCCATC	T	C	TTCTCAACCACCACATTGTCATCGCTGCTGCTTACYCTGGAAACTTTACCGTTGGAAGATTTCTTTCCATC	7R	2549876	2549946	2.54991
AX_99331982	AX-99331982	Affx-99979772	isotig18190	NA	1220	+	NA	A	G	CAGCTCTGGTAGGGCTGCCGACTTGGTCTC[A/G]TCGAGCTGCATTATAGCGGAGATTTTCTTG	7R	2550064	2550124	2.5501
AX_99787479	AX-99787479	Affx-99523607	Lo7_v2_contig_59864	FKKI010038877	3766	+	TACTCATCTTCAGACTCAATGGTTTTCTTGCCCCC[C/T]TTTTTCTTCGAACTCGAGCGCTTATGATTCCTCTT	T	C	TACTCATCTTCAGACTCAATGGTTTTCTTGCCCCCYTTTTTCTTCGAACTCGAGCGCTTATGATTCCTCTT	7R	2552115	2552185	2.55215
AX_99389823	AX-99389823	Affx-99922283	Lo7_v2_contig_59864	FKKI010038877	6207	+	CGAATAAAGATAGGCCGTCAATCAAACATGGCACA[C/T]TGTCACTTCCCCTGTACAGCCACCCTAATAATACC	T	C	CGAATAAAGATAGGCCGTCAATCAAACATGGCACAYTGTCACTTCCCCTGTACAGCCACCCTAATAATACC	7R	2554556	2554626	2.55459
AX_99279897	AX-99279897	Affx-100032568	Lo7_v2_contig_59864	FKKI010038877	7891	+	ATAAGGGAGGAAACAAATCCAGTTGTGATTTTCGG[C/T]GGTTTTATTAGGATTTGGAGGTACTGCCTCACTCT	T	C	ATAAGGGAGGAAACAAATCCAGTTGTGATTTTCGGYGGTTTTATTAGGATTTGGAGGTACTGCCTCACTCT	7R	2556240	2556310	2.55627
AX_99232285	AX-99232285	Affx-100080312	Lo7_v2_contig_224536	FKKI010203543	2101	+	TCTTTTGCTCCTCATACAGCTAGGCTATTGGAATC[A/C]AATGCCATCTGATCTTAGGTTGTTGGCACTTGATC	A	C	TCTTTTGCTCCTCATACAGCTAGGCTATTGGAATCMAATGCCATCTGATCTTAGGTTGTTGGCACTTGATC	7R	2556425	2556355	2.55639
AX_99255165	AX-99255165	Affx-100056633	Lo7_v2_contig_224536	FKKI010203543	2055	+	TGCCTAGCTCATTTATTATTTTGTCACTCTGACTG[A/G]GGTGGTTTGTTCTTTTGCTCCTCATACAGCTAGGC	A	G	TGCCTAGCTCATTTATTATTTTGTCACTCTGACTGRGGTGGTTTGTTCTTTTGCTCCTCATACAGCTAGGC	7R	2556471	2556401	2.55644
AX_99327859	AX-99327859	Affx-99984450	isotig28588	NA	500	+	NA	T	C	TTTCGGGTATCTCGGATGGAATATGCACGA[C/T]TGGTACTGGTTCCCGTGCGACCTCAGCTCG	7R	2563115	2563175	2.56315
AX_99443166	AX-99443166	Affx-99868280	Lo7_v2_contig_1352115	FKKI010536676	2786	+	ATCCGGTTCTGGACAGTTGGTCAGAATGCGGCTTC[A/G]CGCGTGTCCAGGGTTTGTCTTAGCGCATCACCTTT	A	G	ATCCGGTTCTGGACAGTTGGTCAGAATGCGGCTTCRCGCGTGTCCAGGGTTTGTCTTAGCGCATCACCTTT	7R	2563664	2563594	2.56363
AX_99483471	AX-99483471	Affx-99828798	Lo7_v2_contig_1352115	FKKI010536676	2651	+	AATTCCATTATTTTCTTCATTCTGCAGCGAACAGG[C/G]GCATTGCAAACATTTCTTGGGCATTCCTCCCATGT	C	G	AATTCCATTATTTTCTTCATTCTGCAGCGAACAGGSGCATTGCAAACATTTCTTGGGCATTCCTCCCATGT	7R	2563799	2563729	2.56376
AX_99788139	AX-99788139	Affx-99522181	Lo7_v2_contig_1352115	FKKI010536676	1306	+	ATAAGATTCAGACCGAATTCAACTCAGTTGGCTAC[A/T]TCATCTTCTGATGGAACTGTTCGACTATGGAACGC	A	T	ATAAGATTCAGACCGAATTCAACTCAGTTGGCTACWTCATCTTCTGATGGAACTGTTCGACTATGGAACGC	7R	2565144	2565074	2.56511
AX_99359795	AX-99359795	Affx-99952409	Lo7_v2_contig_1352115	FKKI010536676	559	+	GGTCGAGACATATTCGCTGCATTGAAGAAAGGGCC[C/T]TCAGAGCAGGAGTCCCTGAAGAGTAAATATTTTAA	T	C	GGTCGAGACATATTCGCTGCATTGAAGAAAGGGCCYTCAGAGCAGGAGTCCCTGAAGAGTAAATATTTTAA	7R	2565891	2565821	2.56586
AX_99742588	AX-99742588	Affx-99568593	Lo7_v2_contig_1352115	FKKI010536676	523	+	AATGTCGATTCATTTTTGTCAAATGATGATGGGGA[C/T]GGTCGAGACATATTCGCTGCATTGAAGAAAGGGCC	T	C	AATGTCGATTCATTTTTGTCAAATGATGATGGGGAYGGTCGAGACATATTCGCTGCATTGAAGAAAGGGCC	7R	2565927	2565857	2.56589
AX_99384008	AX-99384008	Affx-99928135	Lo7_v2_contig_1360118	FKKI010544679	1158	+	GTATATATCATCTCAGGATATTACTCACCAGAAGC[A/G]GCTAATCCAGATTTTGATTGCAGCATCGCTGCTCC	A	G	GTATATATCATCTCAGGATATTACTCACCAGAAGCRGCTAATCCAGATTTTGATTGCAGCATCGCTGCTCC	7R	2567536	2567606	2.56757
AX_99707189	AX-99707189	Affx-99603477	Lo7_v2_contig_1360118	FKKI010544679	1206	+	TTTGATTGCAGCATCGCTGCTCCGTATAATGCAGA[A/G]GGGTCTGTAGGCATTGCTCTTTGTTGAATAGCACC	A	G	TTTGATTGCAGCATCGCTGCTCCGTATAATGCAGARGGGTCTGTAGGCATTGCTCTTTGTTGAATAGCACC	7R	2567584	2567654	2.56762
AX_99291524	AX-99291524	Affx-100021320	Lo7_v2_contig_1360118	FKKI010544679	1723	+	TGCAAGTGGGCATTCTGCTGTTGCAATAGCTGGAG[C/T]CTCATCTGGTGTTCCCTTGATTTGATCTAGTGCAC	T	C	TGCAAGTGGGCATTCTGCTGTTGCAATAGCTGGAGYCTCATCTGGTGTTCCCTTGATTTGATCTAGTGCAC	7R	2568101	2568171	2.56814
AX_99327141	AX-99327141	Affx-99985131	Lo7_v2_contig_1360118	FKKI010544679	3150	+	GCGACCTTGCCCTCGTTCATGAAGGCCTTGGCGGA[A/G]TTGTGGAGGTTGCGCTTCACCAGGTAGTCGTAGAT	A	G	GCGACCTTGCCCTCGTTCATGAAGGCCTTGGCGGARTTGTGGAGGTTGCGCTTCACCAGGTAGTCGTAGAT	7R	2569528	2569598	2.56956
AX_99385242	AX-99385242	Affx-99926898	Lo7_v2_contig_174476	FKKI010153488	142	+	TCTGAACTCTTCTTGATCATCTACATCCATGTATC[A/T]GGAATTCTCGCAAAAGCAAATACGCAATGAGCAAT	A	T	TCTGAACTCTTCTTGATCATCTACATCCATGTATCWGGAATTCTCGCAAAAGCAAATACGCAATGAGCAAT	7R	2573484	2573414	2.57345
AX_99356741	AX-99356741	Affx-99954952	Lo7_v2_contig_126891	FKKI010105904	3063	+	AGCATACCAATTATTGCGCCATAGTGCATGTTGGC[A/G]TAGGGCTCCTCCCCGGTCAGGATCTCCCACAAGAC	A	G	AGCATACCAATTATTGCGCCATAGTGCATGTTGGCRTAGGGCTCCTCCCCGGTCAGGATCTCCCACAAGAC	7R	2581397	2581467	2.58143
AX_99315869	AX-99315869	Affx-99995826	Lo7_v2_contig_126891	FKKI010105904	3651	+	CCGAACGCCGCGTCCATCGCTATGATCAGCCGCTT[A/G]CGGAGATCAGGACACCTTTCAGGTTATGCAAGAGA	A	G	CCGAACGCCGCGTCCATCGCTATGATCAGCCGCTTRCGGAGATCAGGACACCTTTCAGGTTATGCAAGAGA	7R	2581985	2582055	2.58202
AX_99856048	AX-99856048	Affx-99454927	Lo7_v2_contig_126891	FKKI010105904	7406	+	TGCCTGCTCCTATTCTGAACCTGAGCAACAGGTTT[C/T]CTCTCGGGCTCCTTGTGCCGCGGATCAACAATAGG	T	C	TGCCTGCTCCTATTCTGAACCTGAGCAACAGGTTTYCTCTCGGGCTCCTTGTGCCGCGGATCAACAATAGG	7R	2585740	2585810	2.58577
AX_99412585	AX-99412585	Affx-99898844	Lo7_v2_contig_126891	FKKI010105904	7604	+	TGGGACATGGCGCGGTCCCTCATGAACTCGAGGGC[A/G]AACTCCTCCCCGGTCTGGATAGAGTAGTTGAGTAC	A	G	TGGGACATGGCGCGGTCCCTCATGAACTCGAGGGCRAACTCCTCCCCGGTCTGGATAGAGTAGTTGAGTAC	7R	2585938	2586008	2.58597
AX_99259678	AX-99259678	Affx-100052841	Lo7_v2_contig_60119	FKKI010039132	4336	+	CTCAAGTCCAAAAGGTTTTTAATCATCTTAGATGA[C/T]ATATGGAAATGTGACGGTGAGGATCAGTGGAAGAC	T	C	CTCAAGTCCAAAAGGTTTTTAATCATCTTAGATGAYATATGGAAATGTGACGGTGAGGATCAGTGGAAGAC	7R	2799230	2799300	2.79927
AX_99530654	AX-99530654	Affx-99781095	Lo7_v2_contig_62301	FKKI010041314	2905	+	TTAGTGGCTTGGCCCATGTGCAAGGGTGCTCATCA[G/T]GTTACGAGCAAGCGTGGGGTTGGCCTATGGCCATG	T	G	TTAGTGGCTTGGCCCATGTGCAAGGGTGCTCATCAKGTTACGAGCAAGCGTGGGGTTGGCCTATGGCCATG	7R	2822288	2822358	2.82232
AX_99616110	AX-99616110	Affx-99694839	Lo7_v2_contig_2935343	FKKI011541000	321	+	TCCATGGTCCCGATTCGGTGCGGGCACCTACAACT[C/T]GACAACATCCTCCAGAATTTCCCCGCTGCCCGTGC	T	C	TCCATGGTCCCGATTCGGTGCGGGCACCTACAACTYGACAACATCCTCCAGAATTTCCCCGCTGCCCGTGC	7R	2845511	2845581	2.84555
AX_99347319	AX-99347319	Affx-99964818	Lo7_v2_contig_197347	FKKI010176357	597	+	CCCCTGGAACCCTATATCCGCAAGAGCACACACGT[A/C]CATAGCTTCCCTAAAGCCTGCTATTTGAGTGTTTC	A	C	CCCCTGGAACCCTATATCCGCAAGAGCACACACGTMCATAGCTTCCCTAAAGCCTGCTATTTGAGTGTTTC	7R	2899839	2899769	2.8998
AX_99803224	AX-99803224	Affx-99508654	Lo7_v2_contig_2185440	FKKI011168251	924	+	CTTGAATTGTTTGCGAATGTAATTTCTCTTTGTTC[C/G]CTCATTGAACTTTCTTATCATATTTTCGTAGCCAA	C	G	CTTGAATTGTTTGCGAATGTAATTTCTCTTTGTTCSCTCATTGAACTTTCTTATCATATTTTCGTAGCCAA	7R	2953450	2953380	2.95342
AX_99827165	AX-99827165	Affx-99483108	Lo7_v2_contig_156851	FKKI010135864	162	+	TGAGCGATGTACAAAGGACCTGGGCCAACACGACA[A/G]CCGATCAGCTGAGAAGTGACCTCCTGTTGAAGGAC	A	G	TGAGCGATGTACAAAGGACCTGGGCCAACACGACARCCGATCAGCTGAGAAGTGACCTCCTGTTGAAGGAC	7R	3076586	3076516	3.07655
AX_99454078	AX-99454078	Affx-99857266	Lo7_v2_contig_276761	FKKI010255173	118	+	AGGACTCAACACACATGTCAATCAGCAGTAGTACA[A/C]CTTGGCGAGATCATTGGCTGGGCCATAATGCTTGG	A	C	AGGACTCAACACACATGTCAATCAGCAGTAGTACAMCTTGGCGAGATCATTGGCTGGGCCATAATGCTTGG	7R	3076821	3076891	3.07686
AX_99316809	AX-99316809	Affx-99994953	Lo7_v2_contig_1405876	FKKI010590428	1540	+	CTATAAAATGCACGGCGACGGGATGACCAGAAACT[A/G]TAGGCGCTTCCAGAAATAAGAGATGTATGTTCCTA	A	G	CTATAAAATGCACGGCGACGGGATGACCAGAAACTRTAGGCGCTTCCAGAAATAAGAGATGTATGTTCCTA	7R	3097594	3097524	3.09756
AX_99625351	AX-99625351	Affx-99686120	Lo7_v2_contig_72332	FKKI010051345	482	+	GTGTAAGAACGAGATGCATACGTTGGCACTTTCTT[A/G]GACAGGGATCTACTTGAGGTAGTGGAATCACGGAT	A	G	GTGTAAGAACGAGATGCATACGTTGGCACTTTCTTRGACAGGGATCTACTTGAGGTAGTGGAATCACGGAT	7R	3146085	3146155	3.14612
AX_99340191	AX-99340191	Affx-99971651	Lo7_v2_contig_72332	FKKI010051345	719	+	CTGTGCTGCAAGTGTGTGCTTGACCACTCTAAAAA[A/T]ATTTAACTGTCCAATGCTTTGATTTTTGACCAGAG	A	T	CTGTGCTGCAAGTGTGTGCTTGACCACTCTAAAAAWATTTAACTGTCCAATGCTTTGATTTTTGACCAGAG	7R	3146322	3146392	3.14636
AX_99539123	AX-99539123	Affx-99772582	Lo7_v2_contig_64607	FKKI010043620	1821	+	CTGAGACAGCAACAGCAGACCACTGACCATCAGCT[A/G]CAGACGTTGGGCAAGCGTCTTCACGGAATGGAGCA	A	G	CTGAGACAGCAACAGCAGACCACTGACCATCAGCTRCAGACGTTGGGCAAGCGTCTTCACGGAATGGAGCA	7R	3150048	3150118	3.15008
AX_99612341	AX-99612341	Affx-99698739	Lo7_v2_contig_64607	FKKI010043620	1866	+	GGCAAGCGTCTTCACGGAATGGAGCAACGGCAGCA[A/G]CAAATGATGTCTTTCCTGGCTAAAGCAATGCAGAG	A	G	GGCAAGCGTCTTCACGGAATGGAGCAACGGCAGCARCAAATGATGTCTTTCCTGGCTAAAGCAATGCAGAG	7R	3150093	3150163	3.15013
AX_99434757	AX-99434757	Affx-99877239	Lo7_v2_contig_64607	FKKI010043620	2400	+	CCCAACATGAGTGCCGCGTCTTCTATTCCAAAGGC[C/T]ATGACACCAGGTTTAAGTGATATCAGCATTCCAGG	T	C	CCCAACATGAGTGCCGCGTCTTCTATTCCAAAGGCYATGACACCAGGTTTAAGTGATATCAGCATTCCAGG	7R	3150627	3150697	3.15066
AX_99783707	AX-99783707	Affx-99526943	Lo7_v2_contig_64607	FKKI010043620	2430	+	AAGGCCATGACACCAGGTTTAAGTGATATCAGCAT[C/T]CCAGGATTCCCAGATCTGCACGATCTCATAACGGA	T	C	AAGGCCATGACACCAGGTTTAAGTGATATCAGCATYCCAGGATTCCCAGATCTGCACGATCTCATAACGGA	7R	3150657	3150727	3.15069
AX_99314091	AX-99314091	Affx-99997705	Lo7_v2_contig_64607	FKKI010043620	2751	+	AATGGATGGACCAGGACCGAGAACTTGGCAAATCT[C/G]ACTGAACAAATGGGGCTGCTGTCATCCAACCATAG	C	G	AATGGATGGACCAGGACCGAGAACTTGGCAAATCTSACTGAACAAATGGGGCTGCTGTCATCCAACCATAG	7R	3150978	3151048	3.15101
AX_99666960	AX-99666960	Affx-99643762	Lo7_v2_contig_64607	FKKI010043620	2913	+	TTATCCTTACGCAATCATACTGAACTGTGAAATGC[A/C]AGTCGACAGCAGCCGGTGTGGGAGGACTCCGATCT	A	C	TTATCCTTACGCAATCATACTGAACTGTGAAATGCMAGTCGACAGCAGCCGGTGTGGGAGGACTCCGATCT	7R	3151140	3151210	3.15117
AX_99249296	AX-99249296	Affx-100062474	Lo7_v2_contig_5552	FKKI010004445	700	+	TTTGAAAGCTGCGAAACAGAGCTCAAAAAGAGTAG[A/G]CAGAAACAACGCTTCAGTCTCATCTCAGCCGGTAC	A	G	TTTGAAAGCTGCGAAACAGAGCTCAAAAAGAGTAGRCAGAAACAACGCTTCAGTCTCATCTCAGCCGGTAC	7R	3152035	3152105	3.15207
AX_99528028	AX-99528028	Affx-99783231	Lo7_v2_contig_213586	FKKI010192595	1495	+	TGGAGAAGCGTGAAGAGGTAGAAGTGGTGAGCGAG[A/G]ATTTGGAGACGGAGACTGAAACAGAAGAGGACGAG	A	G	TGGAGAAGCGTGAAGAGGTAGAAGTGGTGAGCGAGRATTTGGAGACGGAGACTGAAACAGAAGAGGACGAG	7R	3165674	3165604	3.16564
AX_99660802	AX-99660802	Affx-99650553	Lo7_v2_contig_213586	FKKI010192595	1492	+	ATGTGGAGAAGCGTGAAGAGGTAGAAGTGGTGAGC[A/G]AGGATTTGGAGACGGAGACTGAAACAGAAGAGGAC	A	G	ATGTGGAGAAGCGTGAAGAGGTAGAAGTGGTGAGCRAGGATTTGGAGACGGAGACTGAAACAGAAGAGGAC	7R	3165677	3165607	3.16564
AX_99762790	AX-99762790	Affx-99547839	Lo7_v2_contig_213586	FKKI010192595	1346	+	AGAGATGGTGGAGGCAGAGATAGAGATGGAGGAGG[A/G]CGAGGAGAAAATAGAATCGGATGTAGAGGAGCATG	A	G	AGAGATGGTGGAGGCAGAGATAGAGATGGAGGAGGRCGAGGAGAAAATAGAATCGGATGTAGAGGAGCATG	7R	3165823	3165753	3.16579
AX_99792064	AX-99792064	Affx-99518494	Lo7_v2_contig_2880835	FKKI011494526	1806	+	TCTAACAATTATGCACATGGTCACCATTTTGCTTA[A/C]GATGAGGGAGGAGCCATCCGTATAGCACAACAATT	A	C	TCTAACAATTATGCACATGGTCACCATTTTGCTTAMGATGAGGGAGGAGCCATCCGTATAGCACAACAATT	7R	3191626	3191696	3.19166
AX_99529993	AX-99529993	Affx-99781153	Lo7_v2_contig_2880835	FKKI011494526	1861	+	GTATAGCACAACAATTGAGATGGTGACGATCAAGA[G/T]AGGTTCCACCGTGTCATCGACTCGACTAAGTTTAT	T	G	GTATAGCACAACAATTGAGATGGTGACGATCAAGAKAGGTTCCACCGTGTCATCGACTCGACTAAGTTTAT	7R	3191681	3191751	3.19172
AX_99314868	AX-99314868	Affx-99997085	Lo7_v2_contig_129858	FKKI010108871	2469	+	TGTCGCTTCTTCTCAGCCCTCAGATCCTTTTGGGA[C/T]ATCATGCCTTGCAAAGTGGCATGCAAGGCCATGGA	T	C	TGTCGCTTCTTCTCAGCCCTCAGATCCTTTTGGGAYATCATGCCTTGCAAAGTGGCATGCAAGGCCATGGA	7R	3216903	3216973	3.21694
AX_99611464	AX-99611464	Affx-99699589	Lo7_v2_contig_129858	FKKI010108871	2492	+	ATCCTTTTGGGATATCATGCCTTGCAAAGTGGCAT[A/G]CAAGGCCATGGATAAGGCATCACGTAGTCATCCAC	A	G	ATCCTTTTGGGATATCATGCCTTGCAAAGTGGCATRCAAGGCCATGGATAAGGCATCACGTAGTCATCCAC	7R	3216926	3216996	3.21696
AX_99605760	AX-99605760	Affx-99705754	Lo7_v2_contig_274223	FKKI010252668	631	+	GCACTTTCTTAGTCAGAGATCTACTTGAGGTACTG[A/G]AAATCATGGATATCTGCGTGGTCTTGCATATACTA	A	G	GCACTTTCTTAGTCAGAGATCTACTTGAGGTACTGRAAATCATGGATATCTGCGTGGTCTTGCATATACTA	7R	3234092	3234162	3.23413
AX_99388540	AX-99388540	Affx-99923586	Lo7_v2_contig_64607	FKKI010043620	1467	+	ATGCTACAAAGTTGCCGACCATTCAAAGCACATTA[G/T]CCCCTTTCTAATAATCTCGTTGCTGCTTTTTCGTA	T	G	ATGCTACAAAGTTGCCGACCATTCAAAGCACATTAKCCCCTTTCTAATAATCTCGTTGCTGCTTTTTCGTA	7R	3235543	3235613	3.23558
AX_99448623	AX-99448623	Affx-99862786	isotig16820	NA	240	+	NA	A	G	TATCGGCAGCTTTCACTCCTTCCATACAAG[A/G]AACGTCGACTCCATGCCGAGAAACGAGGTT	7R	3237388	3237328	3.23736
AX_99794995	AX-99794995	Affx-99516069	Lo7_v2_contig_235056	FKKI010214060	2998	+	TAGTTCATTCTTGTTGGAAAGTGTAGATCACCGCC[A/G]TAATGTAGTATGTTTTCATAAAAAACGTAGCTTAT	A	G	TAGTTCATTCTTGTTGGAAAGTGTAGATCACCGCCRTAATGTAGTATGTTTTCATAAAAAACGTAGCTTAT	7R	3329607	3329537	3.32957
AX_99705510	AX-99705510	Affx-99605719	Lo7_v2_contig_235056	FKKI010214060	2902	+	TTAATATGTATCAGAGGGAGTAGTAGAGAGGCATG[C/T]GTGCCATTTTTCTCCTCACCACTATTTGACTTTTG	T	C	TTAATATGTATCAGAGGGAGTAGTAGAGAGGCATGYGTGCCATTTTTCTCCTCACCACTATTTGACTTTTG	7R	3329703	3329633	3.32967
AX_99819231	AX-99819231	Affx-99491070	Lo7_v2_contig_1356535	FKKI010541096	1327	+	AATCCCGAGGGCTTGTATTCGTTCACTTTGTTCCA[G/T]CTAAAATCCTTTGGGTTGAAAGGCAGTTTTGTTCT	T	G	AATCCCGAGGGCTTGTATTCGTTCACTTTGTTCCAKCTAAAATCCTTTGGGTTGAAAGGCAGTTTTGTTCT	7R	3407687	3407757	3.40772
AX_99443554	AX-99443554	Affx-99867937	Lo7_v2_contig_1356535	FKKI010541096	1551	+	CTGAGGGAGTAATTATTTCGACCTACCATCGAAAG[G/T]GTTGAATCAAATTTGGTGGTTTTCTGCGAACCTAG	T	G	CTGAGGGAGTAATTATTTCGACCTACCATCGAAAGKGTTGAATCAAATTTGGTGGTTTTCTGCGAACCTAG	7R	3407911	3407981	3.40795
AX_99794320	AX-99794320	Affx-99516695	Lo7_v2_contig_1356535	FKKI010541096	1732	+	TGCTGACTATTCTTCGTGTGCAAATTCAGGTGGGC[A/G]GCCATAGCCTCCTACCTGCCCCAAAGAACAGACAA	A	G	TGCTGACTATTCTTCGTGTGCAAATTCAGGTGGGCRGCCATAGCCTCCTACCTGCCCCAAAGAACAGACAA	7R	3408092	3408162	3.40813
AX_99256390	AX-99256390	Affx-100055671	isotig20685	NA	473	+	NA	T	C	AGTGAAGAGGCTGCAACAACAAGCACATCC[C/T]GCAGATCACTTCTTCCAGCACACGTCCACT	7R	3408202	3408262	3.40824
AX_99555960	AX-99555960	Affx-99755096	Lo7_v2_contig_1356535	FKKI010541096	1912	+	GCAGCTGAGCAAACCACCAGCATGAATTACTACAA[C/T]CCTAGCAGCAGCAACCTCGACTCAGCCATGCAAGC	T	C	GCAGCTGAGCAAACCACCAGCATGAATTACTACAAYCCTAGCAGCAGCAACCTCGACTCAGCCATGCAAGC	7R	3408272	3408342	3.40831
AX_99739415	AX-99739415	Affx-99571296	Lo7_v2_contig_1356535	FKKI010541096	2020	+	ACACCTGCCACCATGGCCGTCTCGAAGCTCTTCCA[A/G]TCTTGGATGCCGAAGGCCCCATCGCCGGAGATGGC	A	G	ACACCTGCCACCATGGCCGTCTCGAAGCTCTTCCARTCTTGGATGCCGAAGGCCCCATCGCCGGAGATGGC	7R	3408380	3408450	3.40842
AX_99561460	AX-99561460	Affx-99750200	Lo7_v2_contig_1356535	FKKI010541096	2273	+	GGCTAGCTGCCATGGACGGGCTCATGGACATCTCC[G/T]CTGGTTGTTGTGCAAACCCCATCATGTTTTGATAG	T	G	GGCTAGCTGCCATGGACGGGCTCATGGACATCTCCKCTGGTTGTTGTGCAAACCCCATCATGTTTTGATAG	7R	3408633	3408703	3.40867
AX_99759850	AX-99759850	Affx-99550674	Lo7_v2_contig_80574	FKKI010059587	1071	+	TGTGTACTTTGTCATCCCTCTTGAGATATATTGAC[G/T]ACTCAGCTGGCCTATGAACGATCTAACTGAGTTTT	T	G	TGTGTACTTTGTCATCCCTCTTGAGATATATTGACKACTCAGCTGGCCTATGAACGATCTAACTGAGTTTT	7R	3412434	3412364	3.4124
AX_99611812	AX-99611812	Affx-99699244	Lo7_v2_contig_198417	FKKI010177427	1118	+	GGAGCTGAAGTTGTCAAATCCGTTGGACATGAGGC[A/T]ATACCACATGTGAAGCATTTTTTACACCGGTATGC	A	T	GGAGCTGAAGTTGTCAAATCCGTTGGACATGAGGCWATACCACATGTGAAGCATTTTTTACACCGGTATGC	7R	3435326	3435256	3.43529
AX_99710597	AX-99710597	Affx-99600173	Lo7_v2_contig_338018	FKKI010314899	1528	+	CATCTCGCTCGACCCATCAAAATGATATTTAGAGC[A/G]TGACATGCTCCAATCACTCATTGCCTCCAAGGACA	A	G	CATCTCGCTCGACCCATCAAAATGATATTTAGAGCRTGACATGCTCCAATCACTCATTGCCTCCAAGGACA	7R	3516810	3516740	3.51677
AX_99250484	AX-99250484	Affx-100061538	Lo7_v2_contig_182945	FKKI010161957	510	+	TTGCGGACGGAGCTGAGCGCCATGCGCTTCTGGGC[C/T]GAAGCATTTGAAGAGACCACTGCGGCCGCTCGTCG	T	C	TTGCGGACGGAGCTGAGCGCCATGCGCTTCTGGGCYGAAGCATTTGAAGAGACCACTGCGGCCGCTCGTCG	7R	3536547	3536477	3.53651
AX_99340975	AX-99340975	Affx-99970650	Lo7_v2_contig_182945	FKKI010161957	276	+	CTGTGGAAGAATACGGTGGTCGAAGAGGTGACGCC[A/G]GATGTGTTCGCCGCAATGGTTAAGATCCTGTCACC	A	G	CTGTGGAAGAATACGGTGGTCGAAGAGGTGACGCCRGATGTGTTCGCCGCAATGGTTAAGATCCTGTCACC	7R	3536781	3536711	3.53675
AX_99735930	AX-99735930	Affx-99574670	Lo7_v2_contig_166515	FKKI010145527	530	+	TATTAGTTCATTAGTTCAGGTGATCAGTACCCAAG[C/T]AGACTAAAAAACAAGTGGGGTGGTAAATCCAAATT	T	C	TATTAGTTCATTAGTTCAGGTGATCAGTACCCAAGYAGACTAAAAAACAAGTGGGGTGGTAAATCCAAATT	7R	3538136	3538206	3.53817
AX_99607667	AX-99607667	Affx-99703404	Lo7_v2_contig_203797	FKKI010182806	2381	+	CCTTTTGTGTGTTGTAAGGTCATCTCCAGCCGTTG[A/G]CACCCCCAAGAACATCACCGAACCAAAAGCGCCGG	A	G	CCTTTTGTGTGTTGTAAGGTCATCTCCAGCCGTTGRCACCCCCAAGAACATCACCGAACCAAAAGCGCCGG	7R	3561429	3561499	3.56146
AX_99224913	AX-99224913	Affx-100087723	Lo7_v2_contig_97208	FKKI010076221	789	+	AACCTATTTGTTTTTTTTTACAAAATTCAGGTATG[C/T]TTGATCATTATCTGACCGGCAAACACTGATACCAC	T	C	AACCTATTTGTTTTTTTTTACAAAATTCAGGTATGYTTGATCATTATCTGACCGGCAAACACTGATACCAC	7R	3588936	3588866	3.5889
AX_99783748	AX-99783748	Affx-99527344	Lo7_v2_contig_146697	FKKI010125710	828	+	AGTTATATGCTTTTTGCAAGAACATTGCTTAATTT[C/G]TAGGTTCAAGTTTTGAAACCGTGCATGGTTCAGTC	C	G	AGTTATATGCTTTTTGCAAGAACATTGCTTAATTTSTAGGTTCAAGTTTTGAAACCGTGCATGGTTCAGTC	7R	3598752	3598822	3.59879
AX_99794036	AX-99794036	Affx-99516384	Lo7_v2_contig_146697	FKKI010125710	931	+	ATCATAGCCTAACTAGCGGAGTTAGTACATAATGA[A/G]AAGATAATAATACTGGTCCTGCTAATGGATGGATT	A	G	ATCATAGCCTAACTAGCGGAGTTAGTACATAATGARAAGATAATAATACTGGTCCTGCTAATGGATGGATT	7R	3598855	3598925	3.59889
AX_99509160	AX-99509160	Affx-99802650	Lo7_v2_contig_146697	FKKI010125710	1270	+	CTATCTCTAGTGGGTCTCATTAAGAAATATAAAAT[A/T]AAGACTCTAATACACATGCATCTCTACTTTTTACT	A	T	CTATCTCTAGTGGGTCTCATTAAGAAATATAAAATWAAGACTCTAATACACATGCATCTCTACTTTTTACT	7R	3599194	3599264	3.59923
AX_99578669	AX-99578669	Affx-99732497	Lo7_v2_contig_146697	FKKI010125710	1614	+	GAAACATTTGTCAATGCTCCTTAGACATTTCTTTT[C/G]GGGTCTTATACATTTGTGTCCCTAACTCGAACCAA	C	G	GAAACATTTGTCAATGCTCCTTAGACATTTCTTTTSGGGTCTTATACATTTGTGTCCCTAACTCGAACCAA	7R	3599538	3599608	3.59957
AX_99490074	AX-99490074	Affx-99821299	Lo7_v2_contig_146697	FKKI010125710	1745	+	CCCTTAAAGTAATGCCCTTCCATGTCGTTTTCGTC[C/T]GGTCAAACGCCTTTGACCGTCTATTGGACTTTTCC	T	C	CCCTTAAAGTAATGCCCTTCCATGTCGTTTTCGTCYGGTCAAACGCCTTTGACCGTCTATTGGACTTTTCC	7R	3599669	3599739	3.5997
AX_99589942	AX-99589942	Affx-99720919	Lo7_v2_contig_146697	FKKI010125710	1838	+	CATGTGTCACTTGCACGTGGGTACTACCCAAAGTA[A/T]TAAAAAAACACTCTCTCTTACTCACTTGCACATGG	A	T	CATGTGTCACTTGCACGTGGGTACTACCCAAAGTAWTAAAAAAACACTCTCTCTTACTCACTTGCACATGG	7R	3599762	3599832	3.5998
AX_99648888	AX-99648888	Affx-99662025	Lo7_v2_contig_1397664	FKKI010582223	354	+	TAAGATAGATGGAAGATGAAGATGAAACATACCAC[A/G]ATGTTGGTGTTGAGCGTGTCCCTCTCCTCGAAGGT	A	G	TAAGATAGATGGAAGATGAAGATGAAACATACCACRATGTTGGTGTTGAGCGTGTCCCTCTCCTCGAAGGT	7R	3615155	3615225	3.61519
AX_99732431	AX-99732431	Affx-99578302	Lo7_v2_contig_1397664	FKKI010582223	775	+	GAGTGGACGTAGGCGATGCGGTCGACGCCGGGCAT[C/G]AGGAGGTGGATCCCCGACGACAGGGTCTTGAGGTA	C	G	GAGTGGACGTAGGCGATGCGGTCGACGCCGGGCATSAGGAGGTGGATCCCCGACGACAGGGTCTTGAGGTA	7R	3615576	3615646	3.61561
AX_99500481	AX-99500481	Affx-99810912	Lo7_v2_contig_160585	FKKI010139597	2573	+	AACTGGAGTCACACAGATACTCTACCCAAGTATCG[C/T]GACACTTACCAAGATATCGTGAACAAAATGCTCAA	T	C	AACTGGAGTCACACAGATACTCTACCCAAGTATCGYGACACTTACCAAGATATCGTGAACAAAATGCTCAA	7R	3636407	3636477	3.63644
AX_99294050	AX-99294050	Affx-100017516	Lo7_v2_contig_160585	FKKI010139597	2594	+	CTACCCAAGTATCGTGACACTTACCAAGATATCGT[C/G]AACAAAATGCTCAAAGATTGTGTGGACCTCGCCCA	C	G	CTACCCAAGTATCGTGACACTTACCAAGATATCGTSAACAAAATGCTCAAAGATTGTGTGGACCTCGCCCA	7R	3636428	3636498	3.63646
AX_99289770	AX-99289770	Affx-100021692	Lo7_v2_contig_71249	FKKI010050262	4545	+	TTGCAAGACATGATGATACACAGTGGGGATCACAT[A/C]ATAAAACATTATGTCATCTTGTTGAGATGTGGAAA	A	C	TTGCAAGACATGATGATACACAGTGGGGATCACATMATAAAACATTATGTCATCTTGTTGAGATGTGGAAA	7R	3672928	3672998	3.67296
AX_99562955	AX-99562955	Affx-99748701	Lo7_v2_contig_71249	FKKI010050262	5196	+	CTTTTGTCCATAGAAACCAACTATACTCATTCATT[C/G]GGGAAGCAAGATGTGACCTGCATTTGATGAATTGC	C	G	CTTTTGTCCATAGAAACCAACTATACTCATTCATTSGGGAAGCAAGATGTGACCTGCATTTGATGAATTGC	7R	3673579	3673649	3.67361
AX_99625530	AX-99625530	Affx-99685385	Lo7_v2_contig_2873481	FKKI011487172	3069	+	TTGGTGACCTTGATGTCCGACTCTCCGTTGTTGAA[A/G]ACGAAGAGGTGTGCGTTGTCCCCGATGGCCTTCCT	A	G	TTGGTGACCTTGATGTCCGACTCTCCGTTGTTGAARACGAAGAGGTGTGCGTTGTCCCCGATGGCCTTCCT	7R	3687008	3687078	3.68704
AX_99294781	AX-99294781	Affx-100018058	Lo7_v2_contig_2873481	FKKI011487172	3159	+	ATGCACGTCTTGCCGCCGGCACCAAAACTTTCCAC[A/C]ACGGAGTGGTCGATCTGAAATGTATTCACATGGCT	A	C	ATGCACGTCTTGCCGCCGGCACCAAAACTTTCCACMACGGAGTGGTCGATCTGAAATGTATTCACATGGCT	7R	3687098	3687168	3.68713
AX_99229368	AX-99229368	Affx-100082761	Lo7_v2_contig_2873481	FKKI011487172	3230	+	TAGAAGTTAGAACCCTCTTGCAAGGGTGTATTCAG[C/T]AAGTAACTAACTCAATGTAATTTTTGTGGTTGCGT	T	C	TAGAAGTTAGAACCCTCTTGCAAGGGTGTATTCAGYAAGTAACTAACTCAATGTAATTTTTGTGGTTGCGT	7R	3687169	3687239	3.6872
AX_99464219	AX-99464219	Affx-99847212	Lo7_v2_contig_2873481	FKKI011487172	3382	+	GACTCGTATGATGACCTGCTTGATCGATCATTCAG[C/G]ATTATTGGATCTAGAGTGTGGTAAATTGCAAGTTG	C	G	GACTCGTATGATGACCTGCTTGATCGATCATTCAGSATTATTGGATCTAGAGTGTGGTAAATTGCAAGTTG	7R	3687321	3687391	3.68736
AX_99565444	AX-99565444	Affx-99746188	Lo7_v2_contig_2873481	FKKI011487172	3598	+	GAGGCGAGCAACCAGAGCCCAAATGGTCCAACGCC[A/G]CCCTTAACATGTGAGTTGAGCTTCTTGCACAGCCC	A	G	GAGGCGAGCAACCAGAGCCCAAATGGTCCAACGCCRCCCTTAACATGTGAGTTGAGCTTCTTGCACAGCCC	7R	3687537	3687607	3.68757
AX_99709783	AX-99709783	Affx-99601437	Lo7_v2_contig_2873481	FKKI011487172	3734	+	CCGCCTCCACGTCGGACTGGCATATATAGCAATGG[A/C]TCAACATTCACTAACAATTCATAGGAGTCGGCCGC	A	C	CCGCCTCCACGTCGGACTGGCATATATAGCAATGGMTCAACATTCACTAACAATTCATAGGAGTCGGCCGC	7R	3687673	3687743	3.68771
AX_99302056	AX-99302056	Affx-100010353	Lo7_v2_contig_2873481	FKKI011487172	3776	+	TTCACTAACAATTCATAGGAGTCGGCCGCCACCTG[A/G]TGTTTATATCAAGTGTATATACTGACCTGCACGGA	A	G	TTCACTAACAATTCATAGGAGTCGGCCGCCACCTGRTGTTTATATCAAGTGTATATACTGACCTGCACGGA	7R	3687715	3687785	3.68775
AX_99774627	AX-99774627	Affx-99536871	Lo7_v2_contig_2873481	FKKI011487172	4330	+	TGGTCGTACCAGCCAATGGTGTAGTACTCGTAGCG[C/T]GTTAGGTCCAGGCTCACCTTGAGCACATACTTTAC	T	C	TGGTCGTACCAGCCAATGGTGTAGTACTCGTAGCGYGTTAGGTCCAGGCTCACCTTGAGCACATACTTTAC	7R	3688269	3688339	3.6883
AX_99282171	AX-99282171	Affx-100030288	Lo7_v2_contig_2873481	FKKI011487172	4585	+	ATCCCCCTCAAGTTCTCCTTGCTGCCCACCACCAG[C/T]CTCCAGTGTCTGCAAATCAATTACGCACATCAGCG	T	C	ATCCCCCTCAAGTTCTCCTTGCTGCCCACCACCAGYCTCCAGTGTCTGCAAATCAATTACGCACATCAGCG	7R	3688524	3688594	3.68856
AX_99752856	AX-99752856	Affx-99558666	Lo7_v2_contig_2873481	FKKI011487172	5355	+	CAAAGGCCACACAAAAGAAATTGCGAGGAGTGAGT[A/G]ACATATATACTTAAGCAACTGAGAGTGAAACGAGG	A	G	CAAAGGCCACACAAAAGAAATTGCGAGGAGTGAGTRACATATATACTTAAGCAACTGAGAGTGAAACGAGG	7R	3689294	3689364	3.68933
AX_99259313	AX-99259313	Affx-100052698	Lo7_v2_contig_234023	FKKI010213027	1231	+	ATGGAACACCTGAGGCTGTAGATTTTGGGTAGTCC[C/T]GTAGAAATCAGCAAGAGATTCTCTAATCACCCAAG	T	C	ATGGAACACCTGAGGCTGTAGATTTTGGGTAGTCCYGTAGAAATCAGCAAGAGATTCTCTAATCACCCAAG	7R	3691813	3691883	3.69185
AX_99279193	AX-99279193	Affx-100032755	Lo7_v2_contig_200759	FKKI010179768	865	+	GCTTGGACCAAATTGCCCTCCGGTCCACTCCTTAC[A/T]TTTTGCAGATGATCTACTGGTGTGTGGCTTGCAGG	A	T	GCTTGGACCAAATTGCCCTCCGGTCCACTCCTTACWTTTTGCAGATGATCTACTGGTGTGTGGCTTGCAGG	7R	3693860	3693790	3.69382
AX_99435121	AX-99435121	Affx-99876822	Lo7_v2_contig_200759	FKKI010179768	734	+	CAAAGATTCAAAAGTAATAGGGGTATAAGACAGGG[A/C]TGTCCTCTTTCTCCCTATCTTTTTGTGCTTGCCAT	A	C	CAAAGATTCAAAAGTAATAGGGGTATAAGACAGGGMTGTCCTCTTTCTCCCTATCTTTTTGTGCTTGCCAT	7R	3693991	3693921	3.69396
AX_99855607	AX-99855607	Affx-99454763	Lo7_v2_contig_200759	FKKI010179768	128	+	ATGATTTCACTTATTCCATACCAGATAAGCAGGAA[A/T]TTTTGCAGATTCTGAAGGATATGAAGCTAAATGCA	A	T	ATGATTTCACTTATTCCATACCAGATAAGCAGGAAWTTTTGCAGATTCTGAAGGATATGAAGCTAAATGCA	7R	3694597	3694527	3.69456
AX_99539766	AX-99539766	Affx-99771487	Lo7_v2_contig_1369691	FKKI010554252	799	+	TTAGCTAATGAACAGAGAGAGAGAGGGATGCGAAT[A/C]AATGTTTATTTAAGAGTATGTGTTGATACAACATG	A	C	TTAGCTAATGAACAGAGAGAGAGAGGGATGCGAATMAATGTTTATTTAAGAGTATGTGTTGATACAACATG	7R	3707636	3707566	3.7076
AX_99521785	AX-99521785	Affx-99789402	Lo7_v2_contig_1369691	FKKI010554252	647	+	CTCCTACTTCCTCTTTCCAATGGAAAGGGCATGTT[C/T]TGAGGCGGAGCTTATGCAGATAGTAGTGGCCGCTA	T	C	CTCCTACTTCCTCTTTCCAATGGAAAGGGCATGTTYTGAGGCGGAGCTTATGCAGATAGTAGTGGCCGCTA	7R	3707788	3707718	3.70775
AX_99865764	AX-99865764	Affx-99444543	Lo7_v2_contig_1369691	FKKI010554252	370	+	AACTGATCCACATCAAGTCCAGTGCAAAGCATAAA[G/T]ATCTAAGATGCCAAAAGTAAGAGACAGAATGCAGT	T	G	AACTGATCCACATCAAGTCCAGTGCAAAGCATAAAKATCTAAGATGCCAAAAGTAAGAGACAGAATGCAGT	7R	3708065	3707995	3.70803
AX_99458375	AX-99458375	Affx-99853559	Lo7_v2_contig_32670	FKKI010028067	292	+	TGCCAATAAACCAGCAAAAGCATCACAATGGCTTC[A/T]GCCTCCTCGACAGCACTACACGGTCTCATTCGCTG	A	T	TGCCAATAAACCAGCAAAAGCATCACAATGGCTTCWGCCTCCTCGACAGCACTACACGGTCTCATTCGCTG	7R	3708830	3708900	3.70886
AX_99222773	AX-99222773	Affx-100089382	Lo7_v2_contig_12043	FKKI010010935	3195	+	GCCTAAGTGGAAGCAAGTGAATGTGATAAAGGTCT[G/T]TTGTAATTTTCTTAATCACGACATATGTCATGCGG	T	G	GCCTAAGTGGAAGCAAGTGAATGTGATAAAGGTCTKTTGTAATTTTCTTAATCACGACATATGTCATGCGG	7R	3710257	3710187	3.71022
AX_99570653	AX-99570653	Affx-99740989	Lo7_v2_contig_344726	FKKI010321428	104	+	CGGGCCCGGGGCCTTGGTAGGAAACATCTGGAATA[A/G]AGCTGCTTTCACTTCAGAGTTAGTGTAGGGGGCGT	A	G	CGGGCCCGGGGCCTTGGTAGGAAACATCTGGAATARAGCTGCTTTCACTTCAGAGTTAGTGTAGGGGGCGT	7R	3787701	3787771	3.78774
AX_99343745	AX-99343745	Affx-99967841	Lo7_v2_contig_358559	FKKI010334796	381	+	CTAACATTTTCTTGTGAAAAGTACTTTTCTAAATA[A/T]AGCCCCAAACTAGCATACTAAAAGTATAACAACTC	A	T	CTAACATTTTCTTGTGAAAAGTACTTTTCTAAATAWAGCCCCAAACTAGCATACTAAAAGTATAACAACTC	7R	3793107	3793037	3.79307
AX_99225664	AX-99225664	Affx-100086503	Lo7_v2_contig_1408719	FKKI010593265	148	+	TCGCGCAATGCACGCTCTGCACGACCCCTGAGCCC[C/T]GACCATGAAGTACTGTGTTCTCTGCAGCTGGAACT	T	C	TCGCGCAATGCACGCTCTGCACGACCCCTGAGCCCYGACCATGAAGTACTGTGTTCTCTGCAGCTGGAACT	7R	3855819	3855889	3.85585
AX_99513905	AX-99513905	Affx-99797874	Lo7_v2_contig_10659	FKKI010009551	876	+	TAAATGTATTACCCAAGGTCCGGGTTTTCTTTTGG[C/T]GAGTACTCCGGGGCATCCTACCTGATGAATGCACC	T	C	TAAATGTATTACCCAAGGTCCGGGTTTTCTTTTGGYGAGTACTCCGGGGCATCCTACCTGATGAATGCACC	7R	3896511	3896581	3.89655
AX_99864983	AX-99864983	Affx-99445304	Lo7_v2_contig_267236	FKKI010245685	1432	+	ATAGAATGTTCGTTTGACTTGCTCAATAAGCGCAA[A/T]CCGCGTCACATTCATACTCCAATAAATATGAACAC	A	T	ATAGAATGTTCGTTTGACTTGCTCAATAAGCGCAAWCCGCGTCACATTCATACTCCAATAAATATGAACAC	7R	3903722	3903652	3.90369
AX_99677684	AX-99677684	Affx-99633211	Lo7_v2_contig_151670	FKKI010130683	307	+	CTTCAAAATTGTTGGTCGGCAAACAAGTTCCCAGT[C/T]CATATTACATTTCCCACACAACAATTCATCCATCT	T	C	CTTCAAAATTGTTGGTCGGCAAACAAGTTCCCAGTYCATATTACATTTCCCACACAACAATTCATCCATCT	7R	3947482	3947552	3.94752
AX_99235366	AX-99235366	Affx-100076793	Lo7_v2_contig_264170	FKKI010242619	1131	+	CAGGCTGGGGCCTCGGCGAGGAAGCGATTCGGTCG[G/T]GGTGTCCAGCTCGTCGAGAAGCGGCGGCTCGTCCT	T	G	CAGGCTGGGGCCTCGGCGAGGAAGCGATTCGGTCGKGGTGTCCAGCTCGTCGAGAAGCGGCGGCTCGTCCT	7R	4017037	4016967	4.017
AX_99824756	AX-99824756	Affx-99486279	Lo7_v2_contig_264170	FKKI010242619	825	+	CAGGAGCTGGAAGAGCGCCAAGGAGAGTAGGATCA[G/T]CACTGGGCCGGAGAGGTCGGCCTCCGCGTGGAGGG	T	G	CAGGAGCTGGAAGAGCGCCAAGGAGAGTAGGATCAKCACTGGGCCGGAGAGGTCGGCCTCCGCGTGGAGGG	7R	4017343	4017273	4.01731
AX_99612019	AX-99612019	Affx-99699036	Lo7_v2_contig_2869920	FKKI011483611	1498	+	TTGATTGTGTGGTCGCATGTGTATTATCCACAAAG[A/G]TGTTTGGTATTGATATTCTAAATTTCGCATGTGTA	A	G	TTGATTGTGTGGTCGCATGTGTATTATCCACAAAGRTGTTTGGTATTGATATTCTAAATTTCGCATGTGTA	7R	4117828	4117758	4.11779
AX_99672969	AX-99672969	Affx-99637839	Lo7_v2_contig_2869920	FKKI011483611	1357	+	GTCCTCGGAAGATCCGTATTATCCTTTGGTTGTTT[A/G]CTCCAAATAAAATGATGACTAGAGATAACCTTACT	A	G	GTCCTCGGAAGATCCGTATTATCCTTTGGTTGTTTRCTCCAAATAAAATGATGACTAGAGATAACCTTACT	7R	4117969	4117899	4.11793
AX_99722865	AX-99722865	Affx-99588290	Lo7_v2_contig_2869920	FKKI011483611	1096	+	AACCACAAGAGAAAATATTTAGTGATATATGGGAT[C/G]GTAATCAGACCGGATGCATTTCTTGGAGGACTTTT	C	G	AACCACAAGAGAAAATATTTAGTGATATATGGGATSGTAATCAGACCGGATGCATTTCTTGGAGGACTTTT	7R	4118230	4118160	4.1182
AX_99385519	AX-99385519	Affx-99926618	Lo7_v2_contig_7231	FKKI010006124	4312	+	GGACAAATGGCAAATAAAATACTGAAGCTACAAAG[A/G]ATAGGCCAGATCAAGTCCCTCTTTTTTTAGATCTC	A	G	GGACAAATGGCAAATAAAATACTGAAGCTACAAAGRATAGGCCAGATCAAGTCCCTCTTTTTTTAGATCTC	7R	4136325	4136255	4.13629
AX_99878768	AX-99878768	Affx-99431333	Lo7_v2_contig_7231	FKKI010006124	3654	+	CGAGAATAATTTATATGAGGCATCAGATGTTAATA[A/T]TAAACTTCAACTGGACCATGAAAACAAATAGTATA	A	T	CGAGAATAATTTATATGAGGCATCAGATGTTAATAWTAAACTTCAACTGGACCATGAAAACAAATAGTATA	7R	4136983	4136913	4.13695
AX_99432374	AX-99432374	Affx-99879126	Lo7_v2_contig_7231	FKKI010006124	3480	+	AATCCACAATGAAGATGCTGAGATGTCGCTGTTTT[C/T]CCTTTGGTCAAATCATAAATTTCCATGTCGATCAA	T	C	AATCCACAATGAAGATGCTGAGATGTCGCTGTTTTYCCTTTGGTCAAATCATAAATTTCCATGTCGATCAA	7R	4137157	4137087	4.13712
AX_99392950	AX-99392950	Affx-99918589	Lo7_v2_contig_7231	FKKI010006124	3001	+	AATCTCAGAAAAGACCCTCCTCCCATGAAAGTTAA[C/T]TTTATACTCACGGTCTACGACACACTTCCACACAC	T	C	AATCTCAGAAAAGACCCTCCTCCCATGAAAGTTAAYTTTATACTCACGGTCTACGACACACTTCCACACAC	7R	4137636	4137566	4.1376
AX_99858777	AX-99858777	Affx-99451604	Lo7_v2_contig_1384182	FKKI010568742	1744	+	ATTCAGCCACCATTTATGTCTGGGGCCGCCGGCTG[C/T]CCCCTGACAACCCTCCTCTGGTGCCGTTATTCCCC	T	C	ATTCAGCCACCATTTATGTCTGGGGCCGCCGGCTGYCCCCTGACAACCCTCCTCTGGTGCCGTTATTCCCC	7R	4216767	4216837	4.2168
AX_99319425	AX-99319425	Affx-99992286	isotig29611	NA	471	+	NA	A	G	TGTGACATCTGAGTCGTCGCTGGCGATGCT[A/G]TGACATGAAAA	7R	4218710	4218669	4.2187
AX_99574150	AX-99574150	Affx-99737484	Lo7_v2_contig_156950	FKKI010135963	602	+	TTGTTTGTCTACCCGACAATTTCCAATCCAAGGGC[C/T]GACGCACCAAACTGCGTCCGTACTTTTTGGTACCC	T	C	TTGTTTGTCTACCCGACAATTTCCAATCCAAGGGCYGACGCACCAAACTGCGTCCGTACTTTTTGGTACCC	7R	4324475	4324405	4.32444
AX_99594061	AX-99594061	Affx-99716777	isotig26123	NA	459	+	NA	A	C	CGGATCCAAGTTATATCGTGTTCCTGCATG[A/C]CAACACTTTGCAGCTACTGCTGGACGCACG	7R	4347222	4347282	4.34726
AX_99679606	AX-99679606	Affx-99630950	Lo7_v2_contig_268879	FKKI010247327	380	+	CAGCGGTTGCGTAAGCCTTCCCTCCAGTGATTCCT[A/G]GGAGATGTGATTCTGGATGGCGATTGATTGAACCT	A	G	CAGCGGTTGCGTAAGCCTTCCCTCCAGTGATTCCTRGGAGATGTGATTCTGGATGGCGATTGATTGAACCT	7R	4348200	4348270	4.34823
AX_99656538	AX-99656538	Affx-99654844	c7097_989	NA	60	+	NA	T	G	GTTCCAAAAATTGGTGAACCAACTGGTCATCCATTGGCTATGTTGCGGCCTAATACATC[T/G]CTTAGCTCTGCCCTTAACTTGTTGGTTCAAGCTGGAGTTAGTTCAATACCCATTGTGGAT	7R	4497111	4497021	4.49706
AX_99544442	AX-99544442	Affx-99766277	isotig18046	NA	910	+	NA	A	G	CGATGAATAGATGATTGGGACTGTAGAAAT[A/G]CCAGTTTCGAGTATTTTCATGGCAATACCC	7R	4497347	4497407	4.49738
AX_99290629	AX-99290629	Affx-100021810	Lo7_v2_contig_5449	FKKI010004342	636	+	CAATAACTGGGGTCACTGGTGAAATAAGATATATT[A/G]TACTAACAAAGGGCAGCCAACGCTTACAATCAGCT	A	G	CAATAACTGGGGTCACTGGTGAAATAAGATATATTRTACTAACAAAGGGCAGCCAACGCTTACAATCAGCT	7R	4498898	4498968	4.49893
AX_99552333	AX-99552333	Affx-99758640	Lo7_v2_contig_5449	FKKI010004342	1329	+	TTTCCAGAATCTGGTAGTAGGTCATAGCCTGTATG[C/T]GCATTCAGATACTCAGCAACACGACACCTAGAGAT	T	C	TTTCCAGAATCTGGTAGTAGGTCATAGCCTGTATGYGCATTCAGATACTCAGCAACACGACACCTAGAGAT	7R	4499591	4499661	4.49963
AX_99850984	AX-99850984	Affx-99459548	Lo7_v2_contig_5449	FKKI010004342	2157	+	CCAAGCAAGAAGGTTCTTACATTAGAAATTCCACC[A/G]CATATATGCCGTGCATGATTCATTAGATGTTAAAT	A	G	CCAAGCAAGAAGGTTCTTACATTAGAAATTCCACCRCATATATGCCGTGCATGATTCATTAGATGTTAAAT	7R	4500419	4500489	4.50045
AX_99806488	AX-99806488	Affx-99504147	Lo7_v2_contig_2880094	FKKI011493785	420	+	TGGTTGCGAATATCGCGTTATAAAGAACGGGGGCG[C/T]GAATTAAGCACGAACGGACAAAAACGGCATCCCGG	T	C	TGGTTGCGAATATCGCGTTATAAAGAACGGGGGCGYGAATTAAGCACGAACGGACAAAAACGGCATCCCGG	7R	4502511	4502581	4.50255
AX_99453161	AX-99453161	Affx-99857921	Lo7_v2_contig_2880094	FKKI011493785	711	+	AACCCCATGAGTTAACATGGAACAATCATGTATGT[C/G]ATCTATGGGACACCAAGTATCGGTTTGACATCCTC	C	G	AACCCCATGAGTTAACATGGAACAATCATGTATGTSATCTATGGGACACCAAGTATCGGTTTGACATCCTC	7R	4502802	4502872	4.50284
AX_99468468	AX-99468468	Affx-99842747	Lo7_v2_contig_2880094	FKKI011493785	1718	+	CATAACCATCACATCAATGGTGCCATTAAAAAAGT[A/C]ACCACTTTACATTTTATTAGCAAATTTCACCTAAG	A	C	CATAACCATCACATCAATGGTGCCATTAAAAAAGTMACCACTTTACATTTTATTAGCAAATTTCACCTAAG	7R	4503809	4503879	4.50384
AX_99742276	AX-99742276	Affx-99569280	Lo7_v2_contig_2880094	FKKI011493785	1720	+	TAACCATCACATCAATGGTGCCATTAAAAAAGTAA[C/T]CACTTTACATTTTATTAGCAAATTTCACCTAAGGT	T	C	TAACCATCACATCAATGGTGCCATTAAAAAAGTAAYCACTTTACATTTTATTAGCAAATTTCACCTAAGGT	7R	4503811	4503881	4.50385
AX_99866415	AX-99866415	Affx-99444108	Lo7_v2_contig_2880094	FKKI011493785	1868	+	TGTGACGGCGTAGAGCTAACGGCCATTAACGGGTC[A/G]TTGCAACCCACCTTGTAAATTTACAAACAAGGCCT	A	G	TGTGACGGCGTAGAGCTAACGGCCATTAACGGGTCRTTGCAACCCACCTTGTAAATTTACAAACAAGGCCT	7R	4503959	4504029	4.50399
AX_99881232	AX-99881232	Affx-99428790	Lo7_v2_contig_2880094	FKKI011493785	1942	+	AGAGACGAAAAGTGATTTGGCCCCTGGATTCAGCC[A/G]ATAGCCAAACGACGTAGGCCGGCATGCACGTGCGC	A	G	AGAGACGAAAAGTGATTTGGCCCCTGGATTCAGCCRATAGCCAAACGACGTAGGCCGGCATGCACGTGCGC	7R	4504033	4504103	4.50407
AX_99512975	AX-99512975	Affx-99798372	Lo7_v2_contig_2880094	FKKI011493785	2117	+	TGGTCGGCAATGCCAACATGCCTGAGCGAGGCTAC[C/G]ACTATGGCGATGAGTTGGGCGGCGGGGTACATGAC	C	G	TGGTCGGCAATGCCAACATGCCTGAGCGAGGCTACSACTATGGCGATGAGTTGGGCGGCGGGGTACATGAC	7R	4504208	4504278	4.50424
AX_99570519	AX-99570519	Affx-99740505	Lo7_v2_contig_2880094	FKKI011493785	2193	+	GTAGGAGGCGAGTGAGGGAAACACTACAGGAATCA[A/G]CATCTTTGCCGTTAGCCATGGCGGACGGCAAAGGC	A	G	GTAGGAGGCGAGTGAGGGAAACACTACAGGAATCARCATCTTTGCCGTTAGCCATGGCGGACGGCAAAGGC	7R	4504284	4504354	4.50432
AX_99626447	AX-99626447	Affx-99684983	Lo7_v2_contig_1410166	FKKI010594708	1280	+	TGTTCAGCCTCCATGATACTATCCACTGGGTAGCG[A/T]GGAGACGTGAAATCAGGCTGAACAAGCTCCGTGGA	A	T	TGTTCAGCCTCCATGATACTATCCACTGGGTAGCGWGGAGACGTGAAATCAGGCTGAACAAGCTCCGTGGA	7R	4531149	4531079	4.53111
AX_99448172	AX-99448172	Affx-99863366	Lo7_v2_contig_1410166	FKKI010594708	613	+	TGTCACCGGGTCTACCGTTTCCTTCGAAGGTGGAG[A/G]TTTCCATTCAAAATGGTCCTTCACTGCGGCTTCCA	A	G	TGTCACCGGGTCTACCGTTTCCTTCGAAGGTGGAGRTTTCCATTCAAAATGGTCCTTCACTGCGGCTTCCA	7R	4531816	4531746	4.53178
AX_99693219	AX-99693219	Affx-99617241	Lo7_v2_contig_2940152	FKKI011544226	557	+	GTAACACGCACTGGCTGACGCAAGCATTCTCCTCT[G/T]CAAGATATCTCTTCTTGCCATATCATGCCATTCTC	T	G	GTAACACGCACTGGCTGACGCAAGCATTCTCCTCTKCAAGATATCTCTTCTTGCCATATCATGCCATTCTC	7R	4690519	4690449	4.69048
AX_99641524	AX-99641524	Affx-99669888	Lo7_v2_contig_3060	FKKI010001953	9745	+	CAGCTGCTTCTTGACGATCCCGCACACCTTGTCGA[C/T]GGTGTCCTGCTTGGCCTGTACAAGGATTTTGGGAA	T	C	CAGCTGCTTCTTGACGATCCCGCACACCTTGTCGAYGGTGTCCTGCTTGGCCTGTACAAGGATTTTGGGAA	7R	4693006	4692936	4.69297
AX_99518416	AX-99518416	Affx-99793366	Lo7_v2_contig_3060	FKKI010001953	9668	+	GTTACCGTGTCGAGCGAATCGGCGCCGAGGTCGGC[A/G]AACTTGGTGTCTCCGCTGACGACGGTGTCCTCGGC	A	G	GTTACCGTGTCGAGCGAATCGGCGCCGAGGTCGGCRAACTTGGTGTCTCCGCTGACGACGGTGTCCTCGGC	7R	4693083	4693013	4.69305
AX_99634196	AX-99634196	Affx-99676657	Lo7_v2_contig_3060	FKKI010001953	9461	+	TCCTGGGCGCTCGACTCGTCCACCGTGATGCTGAA[C/T]GCCTCCTCCAGGCCCATCACGATCTCCACCTGCAA	T	C	TCCTGGGCGCTCGACTCGTCCACCGTGATGCTGAAYGCCTCCTCCAGGCCCATCACGATCTCCACCTGCAA	7R	4693290	4693220	4.69325
AX_99551806	AX-99551806	Affx-99759269	Lo7_v2_contig_3060	FKKI010001953	9398	+	TAAGAGTCCTTGTCTGTGACGAGCTTGTCGATGAG[A/G]GCCGCGGCGTCCTCCACCGTCCTGATCTCCTGGGC	A	G	TAAGAGTCCTTGTCTGTGACGAGCTTGTCGATGAGRGCCGCGGCGTCCTCCACCGTCCTGATCTCCTGGGC	7R	4693353	4693283	4.69332
AX_99528681	AX-99528681	Affx-99783074	Lo7_v2_contig_3060	FKKI010001953	9223	+	TCTGGGATAGCATAGCAATAGCATACACAAAAACA[A/G]CCTCTGCATAGAGACCCTCTCCCTGGCTAACTAGT	A	G	TCTGGGATAGCATAGCAATAGCATACACAAAAACARCCTCTGCATAGAGACCCTCTCCCTGGCTAACTAGT	7R	4693528	4693458	4.69349
AX_99748715	AX-99748715	Affx-99563662	Lo7_v2_contig_3060	FKKI010001953	8941	+	CGACGAACACGCCATCGTCTAAGCTCTGTTTTGGA[A/G]CCCTGGTATATGTGTTCTGATAGGGGAAATTCTGG	A	G	CGACGAACACGCCATCGTCTAAGCTCTGTTTTGGARCCCTGGTATATGTGTTCTGATAGGGGAAATTCTGG	7R	4693810	4693740	4.69377
AX_99244869	AX-99244869	Affx-100066917	Lo7_v2_contig_3060	FKKI010001953	8379	+	AGCGATGTGACTGAAGAGATGGCGAGGAGCTTCTT[C/T]TTGAAAACCGAAATAACCTCTGAGTAGCATGGTTG	T	C	AGCGATGTGACTGAAGAGATGGCGAGGAGCTTCTTYTTGAAAACCGAAATAACCTCTGAGTAGCATGGTTG	7R	4694372	4694302	4.69434
AX_99467071	AX-99467071	Affx-99844159	Lo7_v2_contig_3060	FKKI010001953	8288	+	GCCTGACAGGTATGGAAACCCCCACGCCTCTACTG[A/C]AGATAATCCTATACTTCCTATTCTTACCATTAAAT	A	C	GCCTGACAGGTATGGAAACCCCCACGCCTCTACTGMAGATAATCCTATACTTCCTATTCTTACCATTAAAT	7R	4694463	4694393	4.69443
AX_99474066	AX-99474066	Affx-99837375	c9690_2177	NA	60	+	NA	A	G	GTGGTGAAGTTCTTTCAGCTTCTTTCATCCAAGAATGTTCTGCTTATATGCAAAGAAGA[A/G]GCGCCTGACAGCGATGTGACTGAAGAGATGGCGAGGAGCTTCTTCTTGAAAACCGAAATA	7R	4694525	4694455	4.69449
AX_99370891	AX-99370891	Affx-99941289	Lo7_v2_contig_3060	FKKI010001953	8175	+	TATAACCAATTTGTGACTAAGCTTTACGAGAGACT[C/G]AAGAAGGTGGATGATGTGGTGAAGTTCTTTCAGCT	C	G	TATAACCAATTTGTGACTAAGCTTTACGAGAGACTSAAGAAGGTGGATGATGTGGTGAAGTTCTTTCAGCT	7R	4694576	4694506	4.69454
AX_99870116	AX-99870116	Affx-99440851	Lo7_v2_contig_3060	FKKI010001953	8079	+	ATTTAAGAGTAAGTAAGAGCATGTGGACATAGTTA[A/T]TGTAAGCATGCCTGGTCAGTAGGTATCTAATCTGT	A	T	ATTTAAGAGTAAGTAAGAGCATGTGGACATAGTTAWTGTAAGCATGCCTGGTCAGTAGGTATCTAATCTGT	7R	4694672	4694602	4.69464
AX_99329272	AX-99329272	Affx-99983026	Lo7_v2_contig_3060	FKKI010001953	7919	+	AATTTGGTAGAGAATACTCTTCAAGGAGATTATTA[C/T]GAAAAGGCACTCGAGTGTTTTGTTGCTCTGCGGAA	T	C	AATTTGGTAGAGAATACTCTTCAAGGAGATTATTAYGAAAAGGCACTCGAGTGTTTTGTTGCTCTGCGGAA	7R	4694832	4694762	4.6948
AX_99462478	AX-99462478	Affx-99848795	Lo7_v2_contig_3060	FKKI010001953	7880	+	GTTCAGAAGGCAATTGAAGAGATGAAGAAGTACAC[A/G]ACCAATTTGGTAGAGAATACTCTTCAAGGAGATTA	A	G	GTTCAGAAGGCAATTGAAGAGATGAAGAAGTACACRACCAATTTGGTAGAGAATACTCTTCAAGGAGATTA	7R	4694871	4694801	4.69484
AX_99649706	AX-99649706	Affx-99661220	Lo7_v2_contig_3060	FKKI010001953	7775	+	ATAGAAGGTTTGTTTCCTTCGACAGAGAAGGTTGG[C/G]AAGATCGGAGATGTAAATCCTGTTAAAGATTTTGA	C	G	ATAGAAGGTTTGTTTCCTTCGACAGAGAAGGTTGGSAAGATCGGAGATGTAAATCCTGTTAAAGATTTTGA	7R	4694976	4694906	4.69494
AX_99629889	AX-99629889	Affx-99681077	Lo7_v2_contig_3060	FKKI010001953	7685	+	AAAAAGTCGGAAGATAATGCAGAGAAGGCTATGGC[C/T]GCAGATGGTCAAGGTAAAAAGTCAGAAGATCCTTA	T	C	AAAAAGTCGGAAGATAATGCAGAGAAGGCTATGGCYGCAGATGGTCAAGGTAAAAAGTCAGAAGATCCTTA	7R	4695066	4694996	4.69503
AX_99764478	AX-99764478	Affx-99546617	Lo7_v2_contig_3060	FKKI010001953	6614	+	GGTGGCTATTTTTTGAAGCAATTGATAGGTGATTA[C/T]GAACCTGTTCAAGCAATTGTTTACTGTGCCTTGCA	T	C	GGTGGCTATTTTTTGAAGCAATTGATAGGTGATTAYGAACCTGTTCAAGCAATTGTTTACTGTGCCTTGCA	7R	4696137	4696067	4.6961
AX_99677255	AX-99677255	Affx-99634056	Lo7_v2_contig_3060	FKKI010001953	4179	+	TTTGCGCTTTTGCACTATGCAGCTGGTTTTTCATA[C/G]AAGCGATGAGGTTGGCGTAGTCCTGTTTGGGACTA	C	G	TTTGCGCTTTTGCACTATGCAGCTGGTTTTTCATASAAGCGATGAGGTTGGCGTAGTCCTGTTTGGGACTA	7R	4698572	4698502	4.69854
AX_99686635	AX-99686635	Affx-99624134	Lo7_v2_contig_3060	FKKI010001953	2942	+	AAGGCTGGGTAGGTGAAAGAAAAACAATTTGATTA[C/T]GAGTTGAGGAATGCTCGTTGTATTGTGCTTGCTAA	T	C	AAGGCTGGGTAGGTGAAAGAAAAACAATTTGATTAYGAGTTGAGGAATGCTCGTTGTATTGTGCTTGCTAA	7R	4699869	4699799	4.69983
AX_99244764	AX-99244764	Affx-100067139	Lo7_v2_contig_3060	FKKI010001953	2208	+	AGGAATTGTGAGCTGAATACATCATGCACCACTGT[C/G]GGAAGTGGCAAGTTTGGATAGAGGATGGAGAGACG	C	G	AGGAATTGTGAGCTGAATACATCATGCACCACTGTSGGAAGTGGCAAGTTTGGATAGAGGATGGAGAGACG	7R	4700603	4700533	4.70057
AX_99381802	AX-99381802	Affx-99930311	Lo7_v2_contig_3060	FKKI010001953	1725	+	ATCTTGGTATGCAGATGTCATGTTTCTAAAAGAAA[A/C]TCTTTTCAGTTGTATTGTCTTAACCCTTTAAGGAA	A	C	ATCTTGGTATGCAGATGTCATGTTTCTAAAAGAAAMTCTTTTCAGTTGTATTGTCTTAACCCTTTAAGGAA	7R	4701086	4701016	4.70105
AX_99872775	AX-99872775	Affx-99437542	Lo7_v2_contig_3060	FKKI010001953	957	+	GAGTTTGCAACATGCTGCAATATTCAGTTGTTTTT[C/T]CTTGTCTTGTGCTCACAGCAAATTTTGAATTTTAG	T	C	GAGTTTGCAACATGCTGCAATATTCAGTTGTTTTTYCTTGTCTTGTGCTCACAGCAAATTTTGAATTTTAG	7R	4701854	4701784	4.70182
AX_99712754	AX-99712754	Affx-99597910	Lo7_v2_contig_82593	FKKI010061606	976	+	GCTCAGGGCACCTCTCTGGTGCCGCCCGTGCCCTC[A/G]ATTCGCCCTTGCGAAGCCCCTAGCACCTTCCTCGT	A	G	GCTCAGGGCACCTCTCTGGTGCCGCCCGTGCCCTCRATTCGCCCTTGCGAAGCCCCTAGCACCTTCCTCGT	7R	4732738	4732668	4.7327
AX_99374767	AX-99374767	Affx-99937398	Lo7_v2_contig_1392905	FKKI010577465	584	+	CCTTGAGAAATGTGCACGTACATATGCCAGAACTA[C/G]ACTTGCTATTTCCTATTACCATATCCTTCATTAAG	C	G	CCTTGAGAAATGTGCACGTACATATGCCAGAACTASACTTGCTATTTCCTATTACCATATCCTTCATTAAG	7R	4734343	4734413	4.73438
AX_99789977	AX-99789977	Affx-99520474	Lo7_v2_contig_1393184	FKKI010577744	761	+	AGAATACCCAAAAGCAGAGGTAAGGAAGATCGAGG[A/C]AACTACACTGATATTTGAGGAAATCATGTATCTGC	A	C	AGAATACCCAAAAGCAGAGGTAAGGAAGATCGAGGMAACTACACTGATATTTGAGGAAATCATGTATCTGC	7R	4736840	4736770	4.73681
AX_99712432	AX-99712432	Affx-99598744	Lo7_v2_contig_428580	FKKI010398369	3152	+	TCACATTAACTAGGAAACAAATAACAAAAATCGCC[A/G]TCGCCCCTCTGGATCCAACTCCTTCCTCGGTTCAA	A	G	TCACATTAACTAGGAAACAAATAACAAAAATCGCCRTCGCCCCTCTGGATCCAACTCCTTCCTCGGTTCAA	7R	4758025	4757955	4.75799
AX_99394069	AX-99394069	Affx-99917501	isotig24893	NA	60	+	NA	A	G	TGAAACCAT[A/G]TACCAAATCACATTCCCATCAACTTGTTGT	7R	4826924	4826963	4.82696
AX_99727875	AX-99727875	Affx-99582729	isotig24893	NA	114	+	NA	A	G	TTGTTGTACACAGTACATCCACGGACACAA[A/G]AATCACACAAGTGCCAAGTGTTGGTGAGCA	7R	4826957	4827017	4.82699
AX_99620406	AX-99620406	Affx-99690645	Lo7_v2_contig_1345871	FKKI010530432	7325	+	TTCCTGTGTATGTATCGCTTTGTTAGAGCCTGGGT[G/T]GTGCTCACCAACACTTGGCACTTGTGTGATTCTTG	T	G	TTCCTGTGTATGTATCGCTTTGTTAGAGCCTGGGTKGTGCTCACCAACACTTGGCACTTGTGTGATTCTTG	7R	4827054	4826984	4.82702
AX_99285405	AX-99285405	Affx-100026489	Lo7_v2_contig_1345871	FKKI010530432	6955	+	CTCGACAAGTACGGGAGGATCTGCCTGTGCCTCGA[C/T]GAGATCGTTTGGCAGGTAAGCTTCGATGTAATAAT	T	C	CTCGACAAGTACGGGAGGATCTGCCTGTGCCTCGAYGAGATCGTTTGGCAGGTAAGCTTCGATGTAATAAT	7R	4827424	4827354	4.82739
AX_99519460	AX-99519460	Affx-99792284	Lo7_v2_contig_1345871	FKKI010530432	6934	+	CCACCCACCGAGCGCCTCTTCCTCGACAAGTACGG[C/G]AGGATCTGCCTGTGCCTCGATGAGATCGTTTGGCA	C	G	CCACCCACCGAGCGCCTCTTCCTCGACAAGTACGGSAGGATCTGCCTGTGCCTCGATGAGATCGTTTGGCA	7R	4827445	4827375	4.82741
AX_99681204	AX-99681204	Affx-99629558	Lo7_v2_contig_1345871	FKKI010530432	5086	+	AAGTCCGAGGAGCTCCTCGTCGCATCCCACAAGTC[A/G]GTCACCACTCCACTCCACTCCCATGCAAAATCCTC	A	G	AAGTCCGAGGAGCTCCTCGTCGCATCCCACAAGTCRGTCACCACTCCACTCCACTCCCATGCAAAATCCTC	7R	4829293	4829223	4.82926
AX_99685988	AX-99685988	Affx-99625305	Lo7_v2_contig_1359508	FKKI010544069	579	+	AGGACGAAGCGGCATTGATTGACAGATTTTGAACT[A/G]TTTTCCCATTAATCCGGATGTATGGAACATGACAA	A	G	AGGACGAAGCGGCATTGATTGACAGATTTTGAACTRTTTTCCCATTAATCCGGATGTATGGAACATGACAA	7R	4834920	4834990	4.83495
AX_99431004	AX-99431004	Affx-99880265	Lo7_v2_contig_2873478	FKKI011487169	1664	+	TGTCGCTCACAGATAGCATGTAGCACTTGGCGCCA[C/G]TCGATCGCTGGAGCCCAAAACTCTAACAACATTAA	C	G	TGTCGCTCACAGATAGCATGTAGCACTTGGCGCCASTCGATCGCTGGAGCCCAAAACTCTAACAACATTAA	7R	4852676	4852746	4.85271
AX_99375990	AX-99375990	Affx-99935530	Lo7_v2_contig_88604	FKKI010067617	1387	+	TGCGTGCATGTACAGGCTCCATCTGATCAGTACGC[A/G]CGTACGAGAGATCTATAACTCCAACCCTGACGAGC	A	G	TGCGTGCATGTACAGGCTCCATCTGATCAGTACGCRCGTACGAGAGATCTATAACTCCAACCCTGACGAGC	7R	4867358	4867428	4.86739
AX_99247583	AX-99247583	Affx-100064375	Lo7_v2_contig_61480	FKKI010040493	5819	+	GTTGTTCAAACCATTCCTCCTGCTCTTGGGTGAAA[C/T]AATGCTCATTTATGAAAGAGACAAGCAAATCTTGC	T	C	GTTGTTCAAACCATTCCTCCTGCTCTTGGGTGAAAYAATGCTCATTTATGAAAGAGACAAGCAAATCTTGC	7R	4926107	4926037	4.92607
AX_99347346	AX-99347346	Affx-99964385	Lo7_v2_contig_2879437	FKKI011493128	1413	+	AAAGGTGATCTCACCCATATGACAATGCAACAAGA[A/G]TCAGTTGTTGCAGGACCATCTACCTCCACTCAAGA	A	G	AAAGGTGATCTCACCCATATGACAATGCAACAAGARTCAGTTGTTGCAGGACCATCTACCTCCACTCAAGA	7R	4937545	4937475	4.93751
AX_99661219	AX-99661219	Affx-99649700	Lo7_v2_contig_1349455	FKKI010534016	512	+	GAGCAGCCAAATATGTTGCCTTTTATACTAACATA[C/G]TAACAAATAGGGTTTCAGATTACAAGTCATCGTCC	C	G	GAGCAGCCAAATATGTTGCCTTTTATACTAACATASTAACAAATAGGGTTTCAGATTACAAGTCATCGTCC	7R	4939504	4939574	4.93954
AX_99873667	AX-99873667	Affx-99436803	Lo7_v2_contig_1349455	FKKI010534016	711	+	TCTCTTAGCCCTTAGGTGTGGGCAGCGCTATTTCT[C/T]GCCCACCGCGTGACCTAGCGTTCTCGCGCATTAGG	T	C	TCTCTTAGCCCTTAGGTGTGGGCAGCGCTATTTCTYGCCCACCGCGTGACCTAGCGTTCTCGCGCATTAGG	7R	4939703	4939773	4.93974
AX_99656458	AX-99656458	Affx-99654924	Lo7_v2_contig_2877998	FKKI011491689	2144	+	GGCGACTACTAAAGCTCTGGCCGTTGGTACTTCGT[C/G]GACTAGGTCATGCTAGCTCCGGTAAGGGAGCGGCA	C	G	GGCGACTACTAAAGCTCTGGCCGTTGGTACTTCGTSGACTAGGTCATGCTAGCTCCGGTAAGGGAGCGGCA	7R	4962577	4962647	4.96261
AX_99355585	AX-99355585	Affx-99956155	Lo7_v2_contig_2877998	FKKI011491689	3453	+	GAAGCATTGCGCGCCACCCGGGAGAAGGCCCGAAA[G/T]AACAGATCTAGCAAGTGCGGCTCTGCTCCAGTGGT	T	G	GAAGCATTGCGCGCCACCCGGGAGAAGGCCCGAAAKAACAGATCTAGCAAGTGCGGCTCTGCTCCAGTGGT	7R	4963886	4963956	4.96392
AX_99322089	AX-99322089	Affx-99989097	Lo7_v2_contig_2872121	FKKI011485812	1939	+	CAGTTGGCTTAATATAAGCTAGTATGGAGCTACTG[C/T]CATGATTGCATCAGCAAAGCCCCCGATCAAGTTTG	T	C	CAGTTGGCTTAATATAAGCTAGTATGGAGCTACTGYCATGATTGCATCAGCAAAGCCCCCGATCAAGTTTG	7R	5037584	5037514	5.03755
AX_99574673	AX-99574673	Affx-99736447	Lo7_v2_contig_2872121	FKKI011485812	732	+	TGAAAGATGGGTTTTATGAAATATGAACCAAGCCT[A/T]ACAATTAGTGGCGAGGAGCTTTGTATTAATAGGTG	A	T	TGAAAGATGGGTTTTATGAAATATGAACCAAGCCTWACAATTAGTGGCGAGGAGCTTTGTATTAATAGGTG	7R	5038791	5038721	5.03876
AX_99439863	AX-99439863	Affx-99871528	Lo7_v2_contig_2872121	FKKI011485812	460	+	TCAGTACTCTGTTTTCTCATTGGCCTTTTGCTTAC[C/T]ACCTTTTCGATATTAATTTGCATGCAAGATATGGC	T	C	TCAGTACTCTGTTTTCTCATTGGCCTTTTGCTTACYACCTTTTCGATATTAATTTGCATGCAAGATATGGC	7R	5039063	5038993	5.03903
AX_99860764	AX-99860764	Affx-99449790	Lo7_v2_contig_7930	FKKI010006823	1162	+	TCGCAGTGAAACATATGCGGTTCTGTACAGCTTTC[C/T]TTTTCAGTTTGTTTCCACATTGTTTTCACTATTTT	T	C	TCGCAGTGAAACATATGCGGTTCTGTACAGCTTTCYTTTTCAGTTTGTTTCCACATTGTTTTCACTATTTT	7R	5040198	5040128	5.04016
AX_99650482	AX-99650482	Affx-99660873	Lo7_v2_contig_7930	FKKI010006823	919	+	CTCTACTTTGTTTTTTGTATGACTTCTTGCTCATC[A/G]CCTTTTCTATTTACTCCTTAATAAAAATATGGTAG	A	G	CTCTACTTTGTTTTTTGTATGACTTCTTGCTCATCRCCTTTTCTATTTACTCCTTAATAAAAATATGGTAG	7R	5040441	5040371	5.04041
AX_99462350	AX-99462350	Affx-99849572	Lo7_v2_contig_1367831	FKKI010552392	2129	+	GCCCGCCAGGACATGAGCGGCCCTTGAAGGCTTGA[A/G]CCAGACAGTACAGTACAGTAGCCTGCTGTAGCTCC	A	G	GCCCGCCAGGACATGAGCGGCCCTTGAAGGCTTGARCCAGACAGTACAGTACAGTAGCCTGCTGTAGCTCC	7R	5043410	5043480	5.04345
AX_99339690	AX-99339690	Affx-99972076	Lo7_v2_contig_1345986	FKKI010530547	2995	+	GCTACACGCCAGCTCGCTGTGCATGCATGGCGGCT[A/G]GCTTAGCTTAGCTAGGGTGACAAACGCCAGTGAAT	A	G	GCTACACGCCAGCTCGCTGTGCATGCATGGCGGCTRGCTTAGCTTAGCTAGGGTGACAAACGCCAGTGAAT	7R	5063117	5063047	5.06308
AX_99804255	AX-99804255	Affx-99506336	Lo7_v2_contig_1345986	FKKI010530547	2542	+	AGTGTTTATTGATTTGAGTGAGAATCAGATATTAT[C/G]GTCCCGACCAAAACAGGTGACCAATCAGCGTTGGG	C	G	AGTGTTTATTGATTTGAGTGAGAATCAGATATTATSGTCCCGACCAAAACAGGTGACCAATCAGCGTTGGG	7R	5063570	5063500	5.06353
AX_99456533	AX-99456533	Affx-99854903	Lo7_v2_contig_6456	FKKI010005349	1393	+	GTGGGGTTTATCTCGGCAAACCTTGGAATCTAAAG[A/C]AGGCTAGCACTCCTTTGGAAGGCTAATGTTTGTCA	A	C	GTGGGGTTTATCTCGGCAAACCTTGGAATCTAAAGMAGGCTAGCACTCCTTTGGAAGGCTAATGTTTGTCA	7R	5066795	5066725	5.06676
AX_99274853	AX-99274853	Affx-100037621	Lo7_v2_contig_6456	FKKI010005349	696	+	CCCCCTTCATCGACGACGAGCTGGCAGAGGGACAA[C/G]CCTTGTTTCCACTTAGTAGTTGTTAGCGGGGGATA	C	G	CCCCCTTCATCGACGACGAGCTGGCAGAGGGACAASCCTTGTTTCCACTTAGTAGTTGTTAGCGGGGGATA	7R	5067492	5067422	5.06746
AX_99855319	AX-99855319	Affx-99455252	Lo7_v2_contig_2885936	FKKI011499627	694	+	TAATTGATGCATCGATGATGCCATTTTAGATTGCG[C/T]ACGCACCCTTTTAAGTTAATGAGCTCTTAATATTT	T	C	TAATTGATGCATCGATGATGCCATTTTAGATTGCGYACGCACCCTTTTAAGTTAATGAGCTCTTAATATTT	7R	5073330	5073260	5.07329
AX_99642272	AX-99642272	Affx-99669154	Lo7_v2_contig_6879	FKKI010005772	1929	+	CCGGGCGGCGAGCTCAAACCCTAACTCACTCTTTC[A/C]TTTTCTTTTGCTCCGTCCACTCCTCTCCTTCTCCG	A	C	CCGGGCGGCGAGCTCAAACCCTAACTCACTCTTTCMTTTTCTTTTGCTCCGTCCACTCCTCTCCTTCTCCG	7R	5074831	5074761	5.0748
AX_99513737	AX-99513737	Affx-99797348	Lo7_v2_contig_6879	FKKI010005772	1857	+	GCGGACCGGGCACGCCCGGGCTGGTCCGCCTAACA[A/G]GCCTGGCCCACCGCCGACCCCACAAAAAACCAAAT	A	G	GCGGACCGGGCACGCCCGGGCTGGTCCGCCTAACARGCCTGGCCCACCGCCGACCCCACAAAAAACCAAAT	7R	5074903	5074833	5.07487
AX_99772121	AX-99772121	Affx-99538985	Lo7_v2_contig_6879	FKKI010005772	1601	+	ATTCGCTTGGTATCTAGCTAGCTTTGTGCTGTTGT[C/T]ATATTGATAAACTAGCACCTAATTAATCAAATTGC	T	C	ATTCGCTTGGTATCTAGCTAGCTTTGTGCTGTTGTYATATTGATAAACTAGCACCTAATTAATCAAATTGC	7R	5075159	5075089	5.07512
AX_99434693	AX-99434693	Affx-99877303	Lo7_v2_contig_6879	FKKI010005772	735	+	AACACAGGGGTCAATACCAATCTCATCCCTCCCTT[C/G]CCGTCATTCGTCCCATCCTAGTAAACTGTCTCCTT	C	G	AACACAGGGGTCAATACCAATCTCATCCCTCCCTTSCCGTCATTCGTCCCATCCTAGTAAACTGTCTCCTT	7R	5076025	5075955	5.07599
AX_99224140	AX-99224140	Affx-100088404	Lo7_v2_contig_6964	FKKI010005857	1536	+	ACATATGCACACCCATGTACATGTTCTCATCAGAG[A/G]ATAATTAACTAATTGACGGGTTTTATCTGCTAGTG	A	G	ACATATGCACACCCATGTACATGTTCTCATCAGAGRATAATTAACTAATTGACGGGTTTTATCTGCTAGTG	7R	5078788	5078858	5.07882
AX_99261425	AX-99261425	Affx-100051079	Lo7_v2_contig_6964	FKKI010005857	2564	+	TATCGGGTTTACCACATTTAGTGTTATATTTGTAC[A/G]GGACCACATTAAAAACATTATGTGCTTTGTTCATG	A	G	TATCGGGTTTACCACATTTAGTGTTATATTTGTACRGGACCACATTAAAAACATTATGTGCTTTGTTCATG	7R	5079816	5079886	5.07985
AX_99707200	AX-99707200	Affx-99603466	Lo7_v2_contig_6964	FKKI010005857	2860	+	TCACCATGCATATAATTGAGAAGTTGTAGTACATT[A/C]TGTGTACATAGTGGATCTTTTCCTTGCGGATGTTC	A	C	TCACCATGCATATAATTGAGAAGTTGTAGTACATTMTGTGTACATAGTGGATCTTTTCCTTGCGGATGTTC	7R	5080112	5080182	5.08015
AX_99453980	AX-99453980	Affx-99857364	Lo7_v2_contig_6964	FKKI010005857	4708	+	TGCAACTAAGCATGCATCATGCATGCACCTGCAAA[C/G]ATGACGAAATTGATATTCCCTGCAGCAGAAAGCAA	C	G	TGCAACTAAGCATGCATCATGCATGCACCTGCAAASATGACGAAATTGATATTCCCTGCAGCAGAAAGCAA	7R	5081960	5082030	5.082
AX_99596275	AX-99596275	Affx-99714546	Lo7_v2_contig_6964	FKKI010005857	4775	+	GCAAGGCTGTTTCGAGCATCGCATAAGCAGTCGAT[A/G]GTAGTATATAGATTTCCAGATATTTTATTCCCGGC	A	G	GCAAGGCTGTTTCGAGCATCGCATAAGCAGTCGATRGTAGTATATAGATTTCCAGATATTTTATTCCCGGC	7R	5082027	5082097	5.08206
AX_99682385	AX-99682385	Affx-99628502	Lo7_v2_contig_2883144	FKKI011496835	2048	+	TGTATTTGCAATTGTACCTGATTCACACGGATCAA[A/T]TTGCAGAATGTATAGAAAATCTAGATGGTTGTGAG	A	T	TGTATTTGCAATTGTACCTGATTCACACGGATCAAWTTGCAGAATGTATAGAAAATCTAGATGGTTGTGAG	7R	5146325	5146255	5.14629
AX_99676042	AX-99676042	Affx-99634733	Lo7_v2_contig_2883144	FKKI011496835	1860	+	TATAGTAACTTATATTGCTACTTTTATGCAACTTT[G/T]ATGCAAACAGTGACACTTCTTCATTAACAGGTAGG	T	G	TATAGTAACTTATATTGCTACTTTTATGCAACTTTKATGCAAACAGTGACACTTCTTCATTAACAGGTAGG	7R	5146513	5146443	5.14648
AX_99798061	AX-99798061	Affx-99512581	Lo7_v2_contig_2883144	FKKI011496835	1668	+	CAAAAACTCGGTTGATCACGCTTCCAGATTCATGA[A/T]CAGGATAATCAAAGGTACTTGTTACTGTAACAGTT	A	T	CAAAAACTCGGTTGATCACGCTTCCAGATTCATGAWCAGGATAATCAAAGGTACTTGTTACTGTAACAGTT	7R	5146705	5146635	5.14667
AX_99719335	AX-99719335	Affx-99591082	Lo7_v2_contig_2883144	FKKI011496835	1263	+	ACATATTTTGCCGCTTTGCCTCTGATATTGGTCAC[C/G]GCGCAAGTGGTAACCAAGGCCATAATAAATGATGT	C	G	ACATATTTTGCCGCTTTGCCTCTGATATTGGTCACSGCGCAAGTGGTAACCAAGGCCATAATAAATGATGT	7R	5147110	5147040	5.14708
AX_99824034	AX-99824034	Affx-99486450	Lo7_v2_contig_2883144	FKKI011496835	1206	+	TTGACTTTGCCTTTCTCATGAACAATGAAGTTTCC[A/G]GAGCCCTTCGGCTTCATATTCACATATTTTGCCGC	A	G	TTGACTTTGCCTTTCTCATGAACAATGAAGTTTCCRGAGCCCTTCGGCTTCATATTCACATATTTTGCCGC	7R	5147167	5147097	5.14713
AX_99423831	AX-99423831	Affx-99888138	Lo7_v2_contig_215748	FKKI010194757	257	+	GCCGGCCGGGCTGCCTCGGAGGACCCTCGCGATGT[C/T]ACACCGGCGCTGAACTGCGGGAACGCCCTCTCCAC	T	C	GCCGGCCGGGCTGCCTCGGAGGACCCTCGCGATGTYACACCGGCGCTGAACTGCGGGAACGCCCTCTCCAC	7R	5184717	5184647	5.18468
AX_99796019	AX-99796019	Affx-99514449	Lo7_v2_contig_1345374	FKKI010529935	2036	+	TAAGTACTGGTTATGGTTATGGACAGTGATGATGT[C/G]AATGTGCTCACTTCTCATAGATTCGATCGATCTTT	C	G	TAAGTACTGGTTATGGTTATGGACAGTGATGATGTSAATGTGCTCACTTCTCATAGATTCGATCGATCTTT	7R	5196503	5196433	5.19647
AX_99601135	AX-99601135	Affx-99710378	isotig06944	NA	674	+	NA	A	G	TGCATTCGCCGTAGCACGGCTAACCTTAAA[A/G]C	7R	5196570	5196597	5.1966
AX_99774818	AX-99774818	Affx-99535638	Lo7_v2_contig_1345374	FKKI010529935	1820	+	TAGTAATAGGCCATGGGTATGAGTACTAGCTACTG[C/G]CCATGTTTGTCAAAGAAATTGAACAAATATAGTTT	C	G	TAGTAATAGGCCATGGGTATGAGTACTAGCTACTGSCCATGTTTGTCAAAGAAATTGAACAAATATAGTTT	7R	5196719	5196649	5.19668
AX_99782957	AX-99782957	Affx-99528136	Lo7_v2_contig_1345374	FKKI010529935	1793	+	TGTGCACCTGGTCCTATCGAACTGGAGTAGTAATA[C/G]GCCATGGGTATGAGTACTAGCTACTGGCCATGTTT	C	G	TGTGCACCTGGTCCTATCGAACTGGAGTAGTAATASGCCATGGGTATGAGTACTAGCTACTGGCCATGTTT	7R	5196746	5196676	5.19671
AX_99680509	AX-99680509	Affx-99630793	Lo7_v2_contig_265655	FKKI010244104	1905	+	TCGTAGAGGTTGAAGCGGAGGTAGTTGGCCATGGC[A/G]GCCACCAGGCTGGACTTGCCGGTTCCCGGCGGGCC	A	G	TCGTAGAGGTTGAAGCGGAGGTAGTTGGCCATGGCRGCCACCAGGCTGGACTTGCCGGTTCCCGGCGGGCC	7R	5209645	5209715	5.20968
AX_99740589	AX-99740589	Affx-99570597	Lo7_v2_contig_76033	FKKI010055046	3523	+	ACGTCTTTGGTCTTGCAATCCCTAACCAGACAAAA[C/T]CTCACGCTGATCTTGCTCTCATCCAATGACGAGCG	T	C	ACGTCTTTGGTCTTGCAATCCCTAACCAGACAAAAYCTCACGCTGATCTTGCTCTCATCCAATGACGAGCG	7R	5279804	5279874	5.27984
AX_99515385	AX-99515385	Affx-99795953	Lo7_v2_contig_1391642	FKKI010576202	2143	+	TTTATATTGGCAACCCAGGCCTCTGCGGTCCGCCT[A/C]TCACGCATAAATGTTCACAACCAGAGCCAATTCCA	A	C	TTTATATTGGCAACCCAGGCCTCTGCGGTCCGCCTMTCACGCATAAATGTTCACAACCAGAGCCAATTCCA	7R	5320956	5321026	5.32099
AX_99757533	AX-99757533	Affx-99553571	Lo7_v2_contig_64541	FKKI010043554	391	+	CAGCAGCATATTCTAGAATATCAGCGGAGGAATGG[A/G]CTGGTGTTGTGCATTCTCTCTCGGTCCAAGACTCC	A	G	CAGCAGCATATTCTAGAATATCAGCGGAGGAATGGRCTGGTGTTGTGCATTCTCTCTCGGTCCAAGACTCC	7R	5404069	5403999	5.40403
AX_99316678	AX-99316678	Affx-99995085	Lo7_v2_contig_1345735	FKKI010530296	6157	+	TTCATTAATCACATTGTTTTTGTCTTCAATTCTGT[A/G]TGTGAGTTGATAGACTTTTGATTTATTTCTAATTA	A	G	TTCATTAATCACATTGTTTTTGTCTTCAATTCTGTRTGTGAGTTGATAGACTTTTGATTTATTTCTAATTA	7R	5408720	5408650	5.40869
AX_99491299	AX-99491299	Affx-99820037	Lo7_v2_contig_1345735	FKKI010530296	6107	+	CTGAAAATTGTTCAGAAATGCAAGCGCAAGTTTGT[C/G]ACACAACAGGTAGATTCATTAATCACATTGTTTTT	C	G	CTGAAAATTGTTCAGAAATGCAAGCGCAAGTTTGTSACACAACAGGTAGATTCATTAATCACATTGTTTTT	7R	5408770	5408700	5.40874
AX_99686298	AX-99686298	Affx-99624473	Lo7_v2_contig_1345735	FKKI010530296	5492	+	GTTATTCGCGATTTGCTAAATCTCTGTGAAATTAC[G/T]AAGGGGAAAGACAACAAAGCTGTTATTGCGAGTAA	T	G	GTTATTCGCGATTTGCTAAATCTCTGTGAAATTACKAAGGGGAAAGACAACAAAGCTGTTATTGCGAGTAA	7R	5409385	5409315	5.40935
AX_99660632	AX-99660632	Affx-99650732	Lo7_v2_contig_1345735	FKKI010530296	4747	+	AATGGCAATATTGTACGGGAAACAATGAAGGATAA[C/T]GATGTCCTTGTCCAATATAAGGTTGGTAACAAATT	T	C	AATGGCAATATTGTACGGGAAACAATGAAGGATAAYGATGTCCTTGTCCAATATAAGGTTGGTAACAAATT	7R	5410130	5410060	5.4101
AX_99454044	AX-99454044	Affx-99857300	Lo7_v2_contig_1345735	FKKI010530296	4546	+	ACTCTTTTCGTAATCAAGTTATAAATCCTTCTGGT[C/G]ACACCAATGTTTAACTTGTAGGCCCAGATGATTCC	C	G	ACTCTTTTCGTAATCAAGTTATAAATCCTTCTGGTSACACCAATGTTTAACTTGTAGGCCCAGATGATTCC	7R	5410331	5410261	5.4103
AX_99346340	AX-99346340	Affx-99965891	Lo7_v2_contig_1345735	FKKI010530296	4255	+	GCTTTTAATTTGTTTCTGCTAGGAAAGCTGTCCAC[A/G]TGATTTTCTAAAGATTTAGATATATCCAGCTTTCA	A	G	GCTTTTAATTTGTTTCTGCTAGGAAAGCTGTCCACRTGATTTTCTAAAGATTTAGATATATCCAGCTTTCA	7R	5410622	5410552	5.41059
AX_99456374	AX-99456374	Affx-99855073	Lo7_v2_contig_1345735	FKKI010530296	4126	+	TGGTGTAATTCTCATGATGGTTATTTGCAGGTGTG[C/T]TTGGATTACTGGAATGTATTTGTCTTGGAGCTTTT	T	C	TGGTGTAATTCTCATGATGGTTATTTGCAGGTGTGYTTGGATTACTGGAATGTATTTGTCTTGGAGCTTTT	7R	5410751	5410681	5.41072
AX_99301299	AX-99301299	Affx-100011110	Lo7_v2_contig_1345735	FKKI010530296	3525	+	TGGATTTCTCTCTTCAATGTTTAGGCTATTCTTCC[C/T]CCTGGAACAATTCCCAATGCGTATGCTAATGGTTC	T	C	TGGATTTCTCTCTTCAATGTTTAGGCTATTCTTCCYCCTGGAACAATTCCCAATGCGTATGCTAATGGTTC	7R	5411352	5411282	5.41132
AX_99419428	AX-99419428	Affx-99891942	Lo7_v2_contig_1345735	FKKI010530296	3200	+	AACATATTGTTAGCTATGTTTAGTTTTGCGTTGTT[C/T]CCAACTATTCTGTTGGAGTAATGCAATGACATTCT	T	C	AACATATTGTTAGCTATGTTTAGTTTTGCGTTGTTYCCAACTATTCTGTTGGAGTAATGCAATGACATTCT	7R	5411677	5411607	5.41164
AX_99452945	AX-99452945	Affx-99858998	Lo7_v2_contig_1345735	FKKI010530296	2991	+	TTATCATGGATTCCTGTTGGATTCATCTTTGAGTC[C/G]CCATTGGTACTTTGCTTATTTCTACATTCCTCCAG	C	G	TTATCATGGATTCCTGTTGGATTCATCTTTGAGTCSCCATTGGTACTTTGCTTATTTCTACATTCCTCCAG	7R	5411886	5411816	5.41185
AX_99859503	AX-99859503	Affx-99451496	Lo7_v2_contig_6839	FKKI010005732	354	+	CCATCCCCAACATCCATTTTGAACTGAGTTTGCGC[A/G]CAGATGGAGGGATGGACTCGATTAGAAATAGGAAA	A	G	CCATCCCCAACATCCATTTTGAACTGAGTTTGCGCRCAGATGGAGGGATGGACTCGATTAGAAATAGGAAA	7R	5415914	5415844	5.41588
AX_99401876	AX-99401876	Affx-99909704	Lo7_v2_contig_6839	FKKI010005732	315	+	AAAAAGAAAGAAAAAGGGAAATCATTGAGCGAGGA[C/G]GTTCCATCCCCAACATCCATTTTGAACTGAGTTTG	C	G	AAAAAGAAAGAAAAAGGGAAATCATTGAGCGAGGASGTTCCATCCCCAACATCCATTTTGAACTGAGTTTG	7R	5415953	5415883	5.41592
AX_99670228	AX-99670228	Affx-99640608	Lo7_v2_contig_274933	FKKI010253377	1367	+	ATATGTAGTAACCGGAGAGATGATGCGGTAGAGCA[G/T]AATTTGAGTAGGTATCAAGTTCATTGGTTCTGGCC	T	G	ATATGTAGTAACCGGAGAGATGATGCGGTAGAGCAKAATTTGAGTAGGTATCAAGTTCATTGGTTCTGGCC	7R	5599164	5599094	5.59913
AX_99712130	AX-99712130	Affx-99599097	Lo7_v2_contig_341973	FKKI010318753	295	+	TTGTTACCCATGAGATGTGTTTACAACCAACTGCC[A/G]AAAGCCCCGATGTGTTCACGTGTAATACATTCGTC	A	G	TTGTTACCCATGAGATGTGTTTACAACCAACTGCCRAAAGCCCCGATGTGTTCACGTGTAATACATTCGTC	7R	5630536	5630466	5.6305
AX_99773845	AX-99773845	Affx-99537213	Lo7_v2_contig_1353497	FKKI010538058	1068	+	TTTATATGTTTGCTGCATCTTCTTGTGGCAGTATG[C/T]GCGGATGGGGTTGTGAGAGTGTTCAGGATCGATGA	T	C	TTTATATGTTTGCTGCATCTTCTTGTGGCAGTATGYGCGGATGGGGTTGTGAGAGTGTTCAGGATCGATGA	7R	5935311	5935381	5.93535
AX_99502421	AX-99502421	Affx-99808891	Lo7_v2_contig_1353497	FKKI010538058	1239	+	ATAAACTTGCCTGCTGGGGCACATCCCACTGCCAT[C/T]GCTTACTCAGAAGGGTCATCATCCGTTGTTGTGGC	T	C	ATAAACTTGCCTGCTGGGGCACATCCCACTGCCATYGCTTACTCAGAAGGGTCATCATCCGTTGTTGTGGC	7R	5935482	5935552	5.93552
AX_99667322	AX-99667322	Affx-99644018	Lo7_v2_contig_1353497	FKKI010538058	4458	+	GACGACAAGAAGGTGAAACTGTGGTTAGCTCCGGA[A/G]GTCAGCTCGACATGAGCGTCTTGTGTTAGATAGCT	A	G	GACGACAAGAAGGTGAAACTGTGGTTAGCTCCGGARGTCAGCTCGACATGAGCGTCTTGTGTTAGATAGCT	7R	5938701	5938771	5.93874
AX_99630080	AX-99630080	Affx-99680884	Lo7_v2_contig_1345175	FKKI010529736	2502	+	GAAGGCTCCATTTGAGACAACAATTCTTTTATTGG[C/G]TTGTATAACCAAGGCATCATGCCAAAATAAATTGG	C	G	GAAGGCTCCATTTGAGACAACAATTCTTTTATTGGSTTGTATAACCAAGGCATCATGCCAAAATAAATTGG	7R	5946618	5946688	5.94665
AX_99258008	AX-99258008	Affx-100054099	Lo7_v2_contig_8544	FKKI010007437	2952	+	ATCTCGGTGGCGTCGGAGCAGCAGCAGCTCATCTT[C/T]TCCAAGAAGCAGGACGTGAAGAACCTCAAGCAGAC	T	C	ATCTCGGTGGCGTCGGAGCAGCAGCAGCTCATCTTYTCCAAGAAGCAGGACGTGAAGAACCTCAAGCAGAC	7R	5955179	5955109	5.95514
AX_99817281	AX-99817281	Affx-99493201	Lo7_v2_contig_8544	FKKI010007437	1737	+	CCCCACCATCCTACAACTCATCCTCAAATTGATGC[A/G]ATTCCATCACCATATCACCATCACCACTCACCTTT	A	G	CCCCACCATCCTACAACTCATCCTCAAATTGATGCRATTCCATCACCATATCACCATCACCACTCACCTTT	7R	5956394	5956324	5.95636
AX_99290166	AX-99290166	Affx-100022188	Lo7_v2_contig_8544	FKKI010007437	1188	+	GGTTTACCCCTCCCTCTCTCATGCACCAGAAGAAT[A/G]TGATCCACCAGCTAGTGTGAGTGTGACCACACCTC	A	G	GGTTTACCCCTCCCTCTCTCATGCACCAGAAGAATRTGATCCACCAGCTAGTGTGAGTGTGACCACACCTC	7R	5956943	5956873	5.95691
AX_99677485	AX-99677485	Affx-99633393	Lo7_v2_contig_1371859	FKKI010556420	1273	+	TCGGGCGATGCCAAAATGTTGACCTTGAAGATGGA[C/G]GGCTGGCTTGGATCCCGATGCAGCGAAGCTTGTGC	C	G	TCGGGCGATGCCAAAATGTTGACCTTGAAGATGGASGGCTGGCTTGGATCCCGATGCAGCGAAGCTTGTGC	7R	5959390	5959460	5.95943
AX_99553049	AX-99553049	Affx-99758168	Lo7_v2_contig_1475438	FKKI010659793	3237	+	ATGGATGGGCGCCATTGAGGGGTCAAACCCAACAA[A/G]ATCTAGTGTACTCCTTTTCTTTTTTGACTGCCTAG	A	G	ATGGATGGGCGCCATTGAGGGGTCAAACCCAACAARATCTAGTGTACTCCTTTTCTTTTTTGACTGCCTAG	7R	5960801	5960731	5.96077
AX_99520908	AX-99520908	Affx-99790865	Lo7_v2_contig_1475438	FKKI010659793	2381	+	AAAAGAAGGGCTGGGCTTCAGAAAGCACCTTCTGA[A/G]TATGAATCAGCACAGCCGTAAATTGATCAATTGGT	A	G	AAAAGAAGGGCTGGGCTTCAGAAAGCACCTTCTGARTATGAATCAGCACAGCCGTAAATTGATCAATTGGT	7R	5961657	5961587	5.96162
AX_99509867	AX-99509867	Affx-99801434	Lo7_v2_contig_1475438	FKKI010659793	2213	+	TACCGATCGGCGTCCCGGTCAGGATTCATCGACTT[C/T]AATGCTAACAAGAAGAGAGTAAAGGCAAGCGCGCA	T	C	TACCGATCGGCGTCCCGGTCAGGATTCATCGACTTYAATGCTAACAAGAAGAGAGTAAAGGCAAGCGCGCA	7R	5961825	5961755	5.96179
AX_99841192	AX-99841192	Affx-99469330	Lo7_v2_contig_1475438	FKKI010659793	2114	+	CATGTTATTATTCACTAATGACTGTATGTTGCTCC[C/G]TCCGTGCAGTTTGTAGATGACGTCGAGTTCTGGTT	C	G	CATGTTATTATTCACTAATGACTGTATGTTGCTCCSTCCGTGCAGTTTGTAGATGACGTCGAGTTCTGGTT	7R	5961924	5961854	5.96189
AX_99805967	AX-99805967	Affx-99505094	Lo7_v2_contig_1475438	FKKI010659793	633	+	CAAGGCATCACCCTCTCCACGCCTTAGCAACAAGA[G/T]CAGCACAAGAATCGGACGAAGGTATGCATCCCCAT	T	G	CAAGGCATCACCCTCTCCACGCCTTAGCAACAAGAKCAGCACAAGAATCGGACGAAGGTATGCATCCCCAT	7R	5963405	5963335	5.96337
AX_99296339	AX-99296339	Affx-100015367	Lo7_v2_contig_1368787	FKKI010553348	423	+	TAGCAAATTTATGCTTTGGTTAATTTTGTGGAATT[C/G]AAGGAGCAACTTTTACTTAGTGTTCACTGTCCTAT	C	G	TAGCAAATTTATGCTTTGGTTAATTTTGTGGAATTSAAGGAGCAACTTTTACTTAGTGTTCACTGTCCTAT	7R	6102204	6102274	6.10224
AX_99733614	AX-99733614	Affx-99577054	Lo7_v2_contig_1368787	FKKI010553348	4146	+	TATAAAAGTGACACCGCTAACTTCAAGGGGGTGCC[A/G]ATGAGGTCTCTGAACTAGAGAAATCAGAAGGGGGG	A	G	TATAAAAGTGACACCGCTAACTTCAAGGGGGTGCCRATGAGGTCTCTGAACTAGAGAAATCAGAAGGGGGG	7R	6105927	6105997	6.10596
AX_99322493	AX-99322493	Affx-99989769	Lo7_v2_contig_2865206	FKKI011480709	1395	+	TTTAGTTATATAGGAAACACAAATTTGAGTCTATG[A/G]TTTACGTAATTTGCCTACACACTTCCTTTATACGT	A	G	TTTAGTTATATAGGAAACACAAATTTGAGTCTATGRTTTACGTAATTTGCCTACACACTTCCTTTATACGT	7R	6107486	6107416	6.10745
AX_99364252	AX-99364252	Affx-99947943	Lo7_v2_contig_2865206	FKKI011480709	843	+	GGGTTCAACACCCGCGTTGTCTACCTAGGGATCTA[C/T]GACATCCTCCAAGAGCTCAGTGAGGGTGGGGAGCG	T	C	GGGTTCAACACCCGCGTTGTCTACCTAGGGATCTAYGACATCCTCCAAGAGCTCAGTGAGGGTGGGGAGCG	7R	6108038	6107968	6.108
AX_99565876	AX-99565876	Affx-99745776	Lo7_v2_contig_2865206	FKKI011480709	597	+	CTGGAGTACGACATCCCGTCCTACGTGGACCTCCT[C/T]CTTGTCGGCGTGGACAAGTTCCTCCGAGGCGTGAG	T	C	CTGGAGTACGACATCCCGTCCTACGTGGACCTCCTYCTTGTCGGCGTGGACAAGTTCCTCCGAGGCGTGAG	7R	6108284	6108214	6.10825
AX_99791433	AX-99791433	Affx-99519140	Lo7_v2_contig_2877700	FKKI011491391	697	+	ACTGGCTACATTATCTTTCTGATAAATTTGAAAAA[A/T]ATCATAAATTTTCACAATGTTCAAAATATGAATCA	A	T	ACTGGCTACATTATCTTTCTGATAAATTTGAAAAAWATCATAAATTTTCACAATGTTCAAAATATGAATCA	7R	6115104	6115034	6.11507
AX_99851906	AX-99851906	Affx-99458619	Lo7_v2_contig_2877700	FKKI011491391	415	+	TATTTTTTTATTTAGGAGAATCCCGGGGAAATATC[C/G]AGCCCAATAATTAATGAACTTTGGTTCTCTTAGTT	C	G	TATTTTTTTATTTAGGAGAATCCCGGGGAAATATCSAGCCCAATAATTAATGAACTTTGGTTCTCTTAGTT	7R	6115386	6115316	6.11535
AX_99226469	AX-99226469	Affx-100086162	Lo7_v2_contig_2869923	FKKI011483614	1812	+	TCATGCATTGATGCAGGTTGGTTAGCAAGCCATCT[A/G]CACCCATCCATCTGCCTGTCCCTGACCTTTACGTG	A	G	TCATGCATTGATGCAGGTTGGTTAGCAAGCCATCTRCACCCATCCATCTGCCTGTCCCTGACCTTTACGTG	7R	6117674	6117744	6.11771
AX_99694871	AX-99694871	Affx-99615708	Lo7_v2_contig_2869923	FKKI011483614	1928	+	CATGGACGTGAAGAATCCCATGCATGCGCCGATCG[A/T]CCCACTTGACAAAAATTAAGACCGTTCAACAGGGC	A	T	CATGGACGTGAAGAATCCCATGCATGCGCCGATCGWCCCACTTGACAAAAATTAAGACCGTTCAACAGGGC	7R	6117790	6117860	6.11782
AX_99645453	AX-99645453	Affx-99665478	Lo7_v2_contig_2869923	FKKI011483614	2971	+	GGGTGACATCGATGGTGTGATGGTTAGGGTTTTGC[G/T]TACCTGCATGGTTGGTTTTTAGCGGGAAGAGGAGG	T	G	GGGTGACATCGATGGTGTGATGGTTAGGGTTTTGCKTACCTGCATGGTTGGTTTTTAGCGGGAAGAGGAGG	7R	6118833	6118903	6.11887
AX_99330543	AX-99330543	Affx-99981194	Lo7_v2_contig_1345166	FKKI010529727	11674	+	CTCTGCGACACCAGGTACATGGGGGTGTGCGACGA[C/T]GTGGACAAGCACGTGTTCTTCGACAGCTACCACCC	T	C	CTCTGCGACACCAGGTACATGGGGGTGTGCGACGAYGTGGACAAGCACGTGTTCTTCGACAGCTACCACCC	7R	6125817	6125747	6.12578
AX_99592257	AX-99592257	Affx-99719290	Lo7_v2_contig_1345166	FKKI010529727	10963	+	TGTGGTTTAATACATTTGATTGATATTTCAGCTCG[C/G]AGGCTTAACTTGAAGCCACTTCTTGGCCCATGGCT	C	G	TGTGGTTTAATACATTTGATTGATATTTCAGCTCGSAGGCTTAACTTGAAGCCACTTCTTGGCCCATGGCT	7R	6126528	6126458	6.12649
AX_99789848	AX-99789848	Affx-99521229	Lo7_v2_contig_1345166	FKKI010529727	8844	+	TAGTTTTAGAATTTAGATGTTGACCCGGTTCTTTA[C/T]ATAACCTTGAGTCCTTGACCATTTCTTTTTTATTT	T	C	TAGTTTTAGAATTTAGATGTTGACCCGGTTCTTTAYATAACCTTGAGTCCTTGACCATTTCTTTTTTATTT	7R	6128647	6128577	6.12861
AX_99381367	AX-99381367	Affx-99930146	Lo7_v2_contig_1345166	FKKI010529727	8808	+	TTGCGTACGTCACTTCCTGCATGCAAAGAAAGGTG[A/G]TAGTTTTAGAATTTAGATGTTGACCCGGTTCTTTA	A	G	TTGCGTACGTCACTTCCTGCATGCAAAGAAAGGTGRTAGTTTTAGAATTTAGATGTTGACCCGGTTCTTTA	7R	6128683	6128613	6.12865
AX_99276990	AX-99276990	Affx-100035441	Lo7_v2_contig_1345166	FKKI010529727	8618	+	ATCGTGTTCGGCGACTCGATCGTGGACCCCGGCAA[C/T]AACAACAACCTGCCGGCGACGAGGATGAAGGCCAA	T	C	ATCGTGTTCGGCGACTCGATCGTGGACCCCGGCAAYAACAACAACCTGCCGGCGACGAGGATGAAGGCCAA	7R	6128873	6128803	6.12884
AX_99444859	AX-99444859	Affx-99866557	c6482_559	NA	60	+	NA	T	C	GGAGGAAAGATGACTGGGACAAATGGTTGATTCCGAAAGAGAGCAACCCTAATATTCSG[T/C]CAAGCTCTGCAGCAGCTGTGCCAAGCCCCAGCACCAATGTCAATGATCTGACAGCGCAGC	7R	6162407	6162288	6.16232
AX_99755112	AX-99755112	Affx-99555434	Lo7_v2_contig_235266	FKKI010214270	568	+	GACGTAACCAGCACGCAATCCATCGGAAAGGAGAG[C/G]AAATCCCACCATTTAAATCTGCTCACGTACACATA	C	G	GACGTAACCAGCACGCAATCCATCGGAAAGGAGAGSAAATCCCACCATTTAAATCTGCTCACGTACACATA	7R	6243844	6243914	6.24388
AX_99423970	AX-99423970	Affx-99887438	Lo7_v2_contig_212120	FKKI010191129	479	+	TGTTGAACATCACCCGGCACTCTTTTCACTCCTAA[A/G]CAACCCGTGAAACCATTAATTATGTGTGATGAGTG	A	G	TGTTGAACATCACCCGGCACTCTTTTCACTCCTAARCAACCCGTGAAACCATTAATTATGTGTGATGAGTG	7R	6268726	6268656	6.26869
AX_99547637	AX-99547637	Affx-99763619	Lo7_v2_contig_212120	FKKI010191129	208	+	GCCGCTAGTGATGTGATCCTACGCGGATTCCTTCT[C/T]CGTTGCTTCCTCCCCTATACTTGTAGCTCGTAGTA	T	C	GCCGCTAGTGATGTGATCCTACGCGGATTCCTTCTYCGTTGCTTCCTCCCCTATACTTGTAGCTCGTAGTA	7R	6268997	6268927	6.26896
AX_99793494	AX-99793494	Affx-99517022	Lo7_v2_contig_212120	FKKI010191129	101	+	CTCGAACACCAATTTGGGTTACAAGAATTTATACA[A/G]GGGAATTGCTCATAGAAGTTCAAGAAACCGAGGAG	A	G	CTCGAACACCAATTTGGGTTACAAGAATTTATACARGGGAATTGCTCATAGAAGTTCAAGAAACCGAGGAG	7R	6269104	6269034	6.26907
AX_99293619	AX-99293619	Affx-100018358	Lo7_v2_contig_1374849	FKKI010559410	1179	+	ATCCATATATATAGACGAGGGGATCATGACACTTC[C/G]ACTTCAACCAAGAACCTAGTCTACACTAGTATAAA	C	G	ATCCATATATATAGACGAGGGGATCATGACACTTCSACTTCAACCAAGAACCTAGTCTACACTAGTATAAA	7R	6299188	6299118	6.29915
AX_99564365	AX-99564365	Affx-99746669	Lo7_v2_contig_1374849	FKKI010559410	1017	+	GTGGATAACCGAGTCAAGATATGAAGTGCATAACA[A/G]AGTCAAGATATGAAAGGTTCTAAATGTGCAGGTGG	A	G	GTGGATAACCGAGTCAAGATATGAAGTGCATAACARAGTCAAGATATGAAAGGTTCTAAATGTGCAGGTGG	7R	6299350	6299280	6.29931
AX_99380499	AX-99380499	Affx-99931191	Lo7_v2_contig_1374849	FKKI010559410	271	+	CAGGTGCCAAGTGGATGAATCTCCTTGTTTTGTTC[C/T]TGATGGCGATCGGCTACCGGGTCGTCTTGTACGTT	T	C	CAGGTGCCAAGTGGATGAATCTCCTTGTTTTGTTCYTGATGGCGATCGGCTACCGGGTCGTCTTGTACGTT	7R	6300096	6300026	6.30006
AX_99308399	AX-99308399	Affx-100003987	Lo7_v2_contig_63597	FKKI010042610	3122	+	TTTATATAAGATGGTCATGTATAACTTACCTGGAC[A/G]GCGTATGTGTGGAATGAAATGTAGGACAGCGGATA	A	G	TTTATATAAGATGGTCATGTATAACTTACCTGGACRGCGTATGTGTGGAATGAAATGTAGGACAGCGGATA	7R	6320022	6320092	6.32006
AX_99235824	AX-99235824	Affx-100076205	Lo7_v2_contig_63597	FKKI010042610	3540	+	CTGGATAGGAAGTGGCCTAGTAGGAAAACCAATGT[C/T]CCAGAATGCCGATTTGAATCCTCGTGGGAATATAT	T	C	CTGGATAGGAAGTGGCCTAGTAGGAAAACCAATGTYCCAGAATGCCGATTTGAATCCTCGTGGGAATATAT	7R	6320440	6320510	6.32048
AX_99334529	AX-99334529	Affx-99977155	Lo7_v2_contig_60996	FKKI010040009	1182	+	CTCATCTTGTCCTGGACAGTGCCTCCGTAGTAATC[C/G]ACGATGCTAACAGAGAGAACCGAGTGCCTGCTGTC	C	G	CTCATCTTGTCCTGGACAGTGCCTCCGTAGTAATCSACGATGCTAACAGAGAGAACCGAGTGCCTGCTGTC	7R	6337135	6337205	6.33717
AX_99827324	AX-99827324	Affx-99483702	Lo7_v2_contig_60996	FKKI010040009	2202	+	TGGTGAAGACGACATTATTTGACAACCCTGCTGCA[A/G]AATTTGAATGAATAGGCTTTGGAGAACTGTGGTGT	A	G	TGGTGAAGACGACATTATTTGACAACCCTGCTGCARAATTTGAATGAATAGGCTTTGGAGAACTGTGGTGT	7R	6338155	6338225	6.33819
AX_99615025	AX-99615025	Affx-99696484	Lo7_v2_contig_60996	FKKI010040009	4222	+	GAGTGGCTGCCACTAGACTTCAATTGATCAGGGCA[A/C]TCAACGAGAACAAGTCCTGAAGGCTGATATTTTCC	A	C	GAGTGGCTGCCACTAGACTTCAATTGATCAGGGCAMTCAACGAGAACAAGTCCTGAAGGCTGATATTTTCC	7R	6340175	6340245	6.34021
AX_99495902	AX-99495902	Affx-99815901	Lo7_v2_contig_4393	FKKI010003286	645	+	CCCGATCTCCTATCACTCGTTACCCACTTACCCTA[A/G]TGGCAGAATCTGCTACACAATCTCCTTAACCGACA	A	G	CCCGATCTCCTATCACTCGTTACCCACTTACCCTARTGGCAGAATCTGCTACACAATCTCCTTAACCGACA	7R	6351382	6351452	6.35142
AX_99569946	AX-99569946	Affx-99741254	Lo7_v2_contig_1345447	FKKI010530008	203	+	GGTGAGTATTTGGAGCGCCTCGTCACTGGCCTCAC[C/G]AGATACTACATACCTTAAGATGAACCTTCCACGAA	C	G	GGTGAGTATTTGGAGCGCCTCGTCACTGGCCTCACSAGATACTACATACCTTAAGATGAACCTTCCACGAA	7R	6352217	6352287	6.35225
AX_99537230	AX-99537230	Affx-99774424	Lo7_v2_contig_1345447	FKKI010530008	3209	+	TATCGTACCTGGAAGGTGACCGCGTCGTTGGACCA[A/G]ACTTGATCCTGCATTGATCGCGGCTTCCTGGTCTT	A	G	TATCGTACCTGGAAGGTGACCGCGTCGTTGGACCARACTTGATCCTGCATTGATCGCGGCTTCCTGGTCTT	7R	6355223	6355293	6.35526
AX_99748060	AX-99748060	Affx-99563056	Lo7_v2_contig_1345447	FKKI010530008	3566	+	AACCGAATCAGCCTCGAATGCTTGAAGATAGACTT[C/T]TTGATTGCCTGGCGTATCCACCAGTACGCGTACGT	T	C	AACCGAATCAGCCTCGAATGCTTGAAGATAGACTTYTTGATTGCCTGGCGTATCCACCAGTACGCGTACGT	7R	6355580	6355650	6.35562
AX_99478332	AX-99478332	Affx-99832791	Lo7_v2_contig_1345447	FKKI010530008	4026	+	CTGCGCTGAGCCTCCTCCAGTTTCATAAGATTCTG[C/T]ACATGGGGGTCATCGGATCTTGGAATTAGCAAAGG	T	C	CTGCGCTGAGCCTCCTCCAGTTTCATAAGATTCTGYACATGGGGGTCATCGGATCTTGGAATTAGCAAAGG	7R	6356040	6356110	6.35607
AX_99699496	AX-99699496	Affx-99611137	Lo7_v2_contig_1345447	FKKI010530008	4224	+	TCCTTGGCCGTCAAGAACTCCGTCGTCTCGCGGTC[C/T]CGTAGGAACAACCTGAAGGGTTCATCTGGACCGAG	T	C	TCCTTGGCCGTCAAGAACTCCGTCGTCTCGCGGTCYCGTAGGAACAACCTGAAGGGTTCATCTGGACCGAG	7R	6356238	6356308	6.35627
AX_99781806	AX-99781806	Affx-99528552	Lo7_v2_contig_1345447	FKKI010530008	4310	+	CTTTGGCCTGTCCTTCTTCTTCGAGTCGGCGACAC[C/T]GCACTGGACGACATCAGTACTGCTTGTTGATGCTC	T	C	CTTTGGCCTGTCCTTCTTCTTCGAGTCGGCGACACYGCACTGGACGACATCAGTACTGCTTGTTGATGCTC	7R	6356324	6356394	6.35636
AX_99323537	AX-99323537	Affx-99988250	Lo7_v2_contig_1345447	FKKI010530008	4386	+	ACATTGCGTTTCTTGGATCTCCTCTCGAGCAACCG[C/T]GTCGATCGAATGAACACTTGCCCATTGCTCAACAG	T	C	ACATTGCGTTTCTTGGATCTCCTCTCGAGCAACCGYGTCGATCGAATGAACACTTGCCCATTGCTCAACAG	7R	6356400	6356470	6.35644
AX_99333224	AX-99333224	Affx-99978277	Lo7_v2_contig_1439079	FKKI010623580	300	+	CTTGCTTACACATGGGCCATGGAGCCAAATTTTGA[C/T]GTCACTGTCATTGCCTAAAAACTCACCTACTAGTT	T	C	CTTGCTTACACATGGGCCATGGAGCCAAATTTTGAYGTCACTGTCATTGCCTAAAAACTCACCTACTAGTT	7R	6391314	6391384	6.39135
AX_99591134	AX-99591134	Affx-99719473	Lo7_v2_contig_92160	FKKI010071173	703	+	ACTTCCGAAAGGCATTTGACTCCGTGTCTTGGACA[A/G]CCTTGTATGCCATTATGAGAGCTAAGGGCTTCCCT	A	G	ACTTCCGAAAGGCATTTGACTCCGTGTCTTGGACARCCTTGTATGCCATTATGAGAGCTAAGGGCTTCCCT	7R	6401923	6401853	6.40189
AX_99885804	AX-99885804	Affx-99424700	Lo7_v2_contig_7488	FKKI010006381	10761	+	GATCAATATGGTCAGCTTAGTCATCATGATTATTG[C/G]ACAGTAGCATTTTTTCAGAAAATAAGAAATCCCAA	C	G	GATCAATATGGTCAGCTTAGTCATCATGATTATTGSACAGTAGCATTTTTTCAGAAAATAAGAAATCCCAA	7R	6410533	6410463	6.4105
AX_99236119	AX-99236119	Affx-100075865	Lo7_v2_contig_7488	FKKI010006381	10233	+	TAATAAAGTATCTTATAACTTATAAGAAGACTGCC[A/G]GAATGTAGAGCATCTACACACGTGTTGTATGAAAT	A	G	TAATAAAGTATCTTATAACTTATAAGAAGACTGCCRGAATGTAGAGCATCTACACACGTGTTGTATGAAAT	7R	6411061	6410991	6.41103
AX_99825116	AX-99825116	Affx-99485162	Lo7_v2_contig_7488	FKKI010006381	9734	+	TGAGGAACTTTGTCCCGCATAGCAGGCTGGATGCT[A/G]CTCTTGCCAATTTGCAGCATTTGTAATATACGTTC	A	G	TGAGGAACTTTGTCCCGCATAGCAGGCTGGATGCTRCTCTTGCCAATTTGCAGCATTTGTAATATACGTTC	7R	6411560	6411490	6.41153
AX_99886860	AX-99886860	Affx-99423540	isotig14047	NA	597	+	NA	T	C	GTGTGTAATGGGTAATGATGACCTGCTCTA[C/T]A	7R	6412706	6412677	6.41271
AX_99810710	AX-99810710	Affx-99499703	Lo7_v2_contig_7488	FKKI010006381	7727	+	GCACAGCTGAAGAGAGAGCTTTCTCAGACAGACTC[C/G]ACATATGATTCTGAGAAGCTGGCAGAGAGAATAGC	C	G	GCACAGCTGAAGAGAGAGCTTTCTCAGACAGACTCSACATATGATTCTGAGAAGCTGGCAGAGAGAATAGC	7R	6413567	6413497	6.41353
AX_99668180	AX-99668180	Affx-99643157	Lo7_v2_contig_7488	FKKI010006381	7667	+	GGGTCATCCACAACCATAATAGCAGATGTTGCCTC[C/G]AAGGATGAGATCCAGGCTAGAATCGCACAGCTGAA	C	G	GGGTCATCCACAACCATAATAGCAGATGTTGCCTCSAAGGATGAGATCCAGGCTAGAATCGCACAGCTGAA	7R	6413627	6413557	6.41359
AX_99477049	AX-99477049	Affx-99834158	Lo7_v2_contig_7488	FKKI010006381	6410	+	ATAGATAAGACTGTGCAGAGTTTAGTTGAGGAACT[C/T]GAGAAGAAGTCACGACCCGTGAAGGGCAGTGGGGA	T	C	ATAGATAAGACTGTGCAGAGTTTAGTTGAGGAACTYGAGAAGAAGTCACGACCCGTGAAGGGCAGTGGGGA	7R	6414884	6414814	6.41485
AX_99772373	AX-99772373	Affx-99538196	Lo7_v2_contig_7488	FKKI010006381	6380	+	GGGGCAAATCCAGTGTCAATTAAGAAGGGCATAGA[C/T]AAGACTGTGCAGAGTTTAGTTGAGGAACTCGAGAA	T	C	GGGGCAAATCCAGTGTCAATTAAGAAGGGCATAGAYAAGACTGTGCAGAGTTTAGTTGAGGAACTCGAGAA	7R	6414914	6414844	6.41488
AX_99847056	AX-99847056	Affx-99463443	Lo7_v2_contig_8072	FKKI010006965	4092	+	TGGCCAGGGCTTACGTCAGTTTCCAGACAAGGATT[A/G]CATACCTGGCACCAGGGTGGCCAGGGCTTACGTCG	A	G	TGGCCAGGGCTTACGTCAGTTTCCAGACAAGGATTRCATACCTGGCACCAGGGTGGCCAGGGCTTACGTCG	7R	6425301	6425371	6.42534
AX_99607831	AX-99607831	Affx-99703085	Lo7_v2_contig_68344	FKKI010047357	3393	+	CTTTTGCCGACTTCGCCGTCGAGAGCAGAGAAATC[A/G]TCGACCAGCTCTATCGAGCAGCCCTGGCCGTCGCG	A	G	CTTTTGCCGACTTCGCCGTCGAGAGCAGAGAAATCRTCGACCAGCTCTATCGAGCAGCCCTGGCCGTCGCG	7R	6429099	6429169	6.42913
AX_99882087	AX-99882087	Affx-99428843	Lo7_v2_contig_68344	FKKI010047357	3474	+	CCCTCTTCGGGGCTCGAGCACGAACTGATGCCCTC[C/T]GCTTCTTCCACATACGGCGGAGCTGCACCGGCGTT	T	C	CCCTCTTCGGGGCTCGAGCACGAACTGATGCCCTCYGCTTCTTCCACATACGGCGGAGCTGCACCGGCGTT	7R	6429180	6429250	6.42922
AX_99605333	AX-99605333	Affx-99705546	Lo7_v2_contig_267438	FKKI010245886	1977	+	CATCTAGAGTTGGATGCCCTCAGGAAGACTACTGT[G/T]AGTCAATTTTCATGACTGATGTGCTTATTTTCTCT	T	G	CATCTAGAGTTGGATGCCCTCAGGAAGACTACTGTKAGTCAATTTTCATGACTGATGTGCTTATTTTCTCT	7R	6493220	6493290	6.49326
AX_99247699	AX-99247699	Affx-100064259	Lo7_v2_contig_5546	FKKI010004439	1145	+	TCATCCGTGCAGCAGAGGACATCATGGCCAACCAA[C/G]GTGCATGGTGCTTGCAAGCGACGAACGGAGGCTGT	C	G	TCATCCGTGCAGCAGAGGACATCATGGCCAACCAASGTGCATGGTGCTTGCAAGCGACGAACGGAGGCTGT	7R	6508014	6508084	6.50805
AX_99431864	AX-99431864	Affx-99880136	Lo7_v2_contig_370925	FKKI010346624	499	+	GCAGCTGATGTTATTCTATTCCTGTTTCACGACCA[C/T]ATGTGAACATATCTTACTATTGGGTATTGTTGAAA	T	C	GCAGCTGATGTTATTCTATTCCTGTTTCACGACCAYATGTGAACATATCTTACTATTGGGTATTGTTGAAA	7R	6510651	6510581	6.51062
AX_99547432	AX-99547432	Affx-99764270	Lo7_v2_contig_238231	FKKI010217235	297	+	TGATTGAAAACGCAAGGTTGGGGCATCAAGTTAGA[C/G]ATAAATCCATAGGTGTAACCGGACATACACTAATT	C	G	TGATTGAAAACGCAAGGTTGGGGCATCAAGTTAGASATAAATCCATAGGTGTAACCGGACATACACTAATT	7R	6515782	6515712	6.51575
AX_99567459	AX-99567459	Affx-99744188	Lo7_v2_contig_285807	FKKI010264034	178	+	AACATCTCAATGGACAATGAGTCGCTAACATGCTC[A/G]CCATCTTCTGGGCAGGCATATGTGTACATGAACCG	A	G	AACATCTCAATGGACAATGAGTCGCTAACATGCTCRCCATCTTCTGGGCAGGCATATGTGTACATGAACCG	7R	6517598	6517668	6.51763
AX_99793631	AX-99793631	Affx-99516885	Lo7_v2_contig_144752	FKKI010123765	2686	+	TGACCTTTGCTAACAAGAGGACACAGCTAGTGCCA[A/G]AAATTCGACGAAATGGAAATGAATCGACGTTCCGC	A	G	TGACCTTTGCTAACAAGAGGACACAGCTAGTGCCARAAATTCGACGAAATGGAAATGAATCGACGTTCCGC	7R	7778435	7778365	7.7784
AX_99636440	AX-99636440	Affx-99675004	Lo7_v2_contig_144752	FKKI010123765	2582	+	GAAGATGGTTCTCCGGAATCCATTTGTTGTGTTTG[A/C]TAAAATTGAGTGTGGCAATTATGAGTCATAAAGCT	A	C	GAAGATGGTTCTCCGGAATCCATTTGTTGTGTTTGMTAAAATTGAGTGTGGCAATTATGAGTCATAAAGCT	7R	7778539	7778469	7.7785
AX_99510646	AX-99510646	Affx-99801158	Lo7_v2_contig_144752	FKKI010123765	2109	+	GACCTTTATAAAAATCAACATTGCCACAATGCATG[A/C]TATATGGATCAAGGAAGGCAACTTCTTCATTCCGG	A	C	GACCTTTATAAAAATCAACATTGCCACAATGCATGMTATATGGATCAAGGAAGGCAACTTCTTCATTCCGG	7R	7779012	7778942	7.77898
AX_99539320	AX-99539320	Affx-99771666	Lo7_v2_contig_144752	FKKI010123765	218	+	GCACCTAGACCAGATCATTAGATTGCATGGGATAC[A/G]TAAATTCTAGGTTTAACATTGATCCACATACACGC	A	G	GCACCTAGACCAGATCATTAGATTGCATGGGATACRTAAATTCTAGGTTTAACATTGATCCACATACACGC	7R	7780903	7780833	7.78087
AX_99419079	AX-99419079	Affx-99892502	Lo7_v2_contig_144752	FKKI010123765	189	+	ATGCCGAATTGATGCTATTGCAACATATTGCACCT[A/G]GACCAGATCATTAGATTGCATGGGATACATAAATT	A	G	ATGCCGAATTGATGCTATTGCAACATATTGCACCTRGACCAGATCATTAGATTGCATGGGATACATAAATT	7R	7780932	7780862	7.7809
AX_99300957	AX-99300957	Affx-100011454	Lo7_v2_contig_148434	FKKI010127447	2011	+	TTTTCTGAAGTTGTACAAGAAGCGTGGGATCAGTC[C/T]GTTCTATTAGGACATGATGAATCGCTAGCCAACAG	T	C	TTTTCTGAAGTTGTACAAGAAGCGTGGGATCAGTCYGTTCTATTAGGACATGATGAATCGCTAGCCAACAG	7R	7783122	7783192	7.78316
AX_99884470	AX-99884470	Affx-99425844	Lo7_v2_contig_208233	FKKI010187242	459	+	CCAAGAAAACCAATGCATCTTTTTGTGATCATCTG[A/G]ATCACCCCACCAGAAGGCAGACATGGCATCATTGA	A	G	CCAAGAAAACCAATGCATCTTTTTGTGATCATCTGRATCACCCCACCAGAAGGCAGACATGGCATCATTGA	7R	7793329	7793259	7.79329
AX_99425322	AX-99425322	Affx-99886696	Lo7_v2_contig_521567	FKKI010468635	107	+	GCTTGCAGTATATGGACTGAACATATCAACCTCAC[C/T]CTTGCATGCATTTATCAATTCCAGCGAGTCAGATT	T	C	GCTTGCAGTATATGGACTGAACATATCAACCTCACYCTTGCATGCATTTATCAATTCCAGCGAGTCAGATT	7R	7794717	7794647	7.79468
AX_99333652	AX-99333652	Affx-99979036	Lo7_v2_contig_5408	FKKI010004301	5441	+	CTTGGCCATGCGCTACTTATGTAACACATACGTGT[C/T]GGTGTCTCTGTGGATAGTGAGGTAAGCGGTCCTAG	T	C	CTTGGCCATGCGCTACTTATGTAACACATACGTGTYGGTGTCTCTGTGGATAGTGAGGTAAGCGGTCCTAG	7R	7795119	7795049	7.79508
AX_99352590	AX-99352590	Affx-99959632	Lo7_v2_contig_5408	FKKI010004301	3546	+	TTCTTTCTCTTTAAGTTATCATCATCAACTCATGA[C/T]TGGCTCTCTTCTAGATCCTACATATTTCAGTCTTA	T	C	TTCTTTCTCTTTAAGTTATCATCATCAACTCATGAYTGGCTCTCTTCTAGATCCTACATATTTCAGTCTTA	7R	7797014	7796944	7.79698
AX_99758330	AX-99758330	Affx-99552146	Lo7_v2_contig_5408	FKKI010004301	1042	+	CATGTGATGGACTCCTTTCAAAGCACGAGAAGTTT[C/T]GAGGCCAACGGAGCAACAGGACCAGCACTTCCTTC	T	C	CATGTGATGGACTCCTTTCAAAGCACGAGAAGTTTYGAGGCCAACGGAGCAACAGGACCAGCACTTCCTTC	7R	7799518	7799448	7.79948
AX_99659898	AX-99659898	Affx-99650530	Lo7_v2_contig_62308	FKKI010041321	8568	+	TAACATACTTTCATGCAGAGTGCCTGCTGTTTGAG[C/T]GACTTATTGTTGACTATACTATTATTAATTCTACA	T	C	TAACATACTTTCATGCAGAGTGCCTGCTGTTTGAGYGACTTATTGTTGACTATACTATTATTAATTCTACA	7R	7817220	7817290	7.81726
AX_99355158	AX-99355158	Affx-99957057	Lo7_v2_contig_1361929	FKKI010546490	3508	+	CTGGCGGGAGGCAAAGGAACCCTAACTTTTTAGGG[C/G]AGGCGTGGCTGTAGGGAATTAGGCATAGCTAGCTC	C	G	CTGGCGGGAGGCAAAGGAACCCTAACTTTTTAGGGSAGGCGTGGCTGTAGGGAATTAGGCATAGCTAGCTC	7R	7863542	7863472	7.86351
AX_99697261	AX-99697261	Affx-99614402	Lo7_v2_contig_1361929	FKKI010546490	3178	+	GATTGTAAGGATCCAATTTGAAGACACACGAACGG[A/G]GACAAACTACGACCATATCCGAGCAAATCCATCAA	A	G	GATTGTAAGGATCCAATTTGAAGACACACGAACGGRGACAAACTACGACCATATCCGAGCAAATCCATCAA	7R	7863872	7863802	7.86384
AX_99754011	AX-99754011	Affx-99556378	Lo7_v2_contig_361284	FKKI010337417	4007	+	CAAGAACCCAAGGGAACCACCATACCTAGTTATCC[A/G]TAAAGACATGAGTTTACAGTTGCTAAGCTTGCATA	A	G	CAAGAACCCAAGGGAACCACCATACCTAGTTATCCRTAAAGACATGAGTTTACAGTTGCTAAGCTTGCATA	7R	7876989	7876919	7.87695
AX_99751045	AX-99751045	Affx-99559586	Lo7_v2_contig_2859	FKKI010001752	2444	+	ATGAATAGATTGGAAGTTTTCTCGCAAGAAAGAAA[A/T]TTTTCAGCAGTTCAACTATTGGTTTATAGGACATG	A	T	ATGAATAGATTGGAAGTTTTCTCGCAAGAAAGAAAWTTTTCAGCAGTTCAACTATTGGTTTATAGGACATG	7R	7890189	7890259	7.89022
AX_99586042	AX-99586042	Affx-99724921	Lo7_v2_contig_12665	FKKI010011557	462	+	GTTTACTTTCTACATGCTTAATGAAGTACACTACT[A/C]AAAAATTTCTCTGTAGAATTAAATAACATATATAC	A	C	GTTTACTTTCTACATGCTTAATGAAGTACACTACTMAAAAATTTCTCTGTAGAATTAAATAACATATATAC	7R	7892463	7892533	7.8925
AX_99252725	AX-99252725	Affx-100059239	Lo7_v2_contig_88375	FKKI010067388	1713	+	TGATCTTCTTCAACATCACAACCACATCACGCATC[C/G]TCATCCTCTGGTCAGGCAAGTCACTAGAGCAGATC	C	G	TGATCTTCTTCAACATCACAACCACATCACGCATCSTCATCCTCTGGTCAGGCAAGTCACTAGAGCAGATC	7R	7897803	7897873	7.89784
AX_99812260	AX-99812260	Affx-99498072	Lo7_v2_contig_286691	FKKI010264896	446	+	GGGTCGGCGAGCTGGGCTTTGAAAGCGAGCAGTGC[A/G]GCGAGATCGATGTCGCTACGATTGCCATTGGTGGG	A	G	GGGTCGGCGAGCTGGGCTTTGAAAGCGAGCAGTGCRGCGAGATCGATGTCGCTACGATTGCCATTGGTGGG	7R	7900771	7900841	7.90081
AX_99673125	AX-99673125	Affx-99637715	Lo7_v2_contig_347109	FKKI010323739	335	+	GAGAGAAAATACAAGAATTGAAATCTCTAGACAAC[C/T]GATTAATCTCCAACACCACGGCTCCATGTCCAGAT	T	C	GAGAGAAAATACAAGAATTGAAATCTCTAGACAACYGATTAATCTCCAACACCACGGCTCCATGTCCAGAT	7R	7902719	7902789	7.90275
AX_99342924	AX-99342924	Affx-99968871	Lo7_v2_contig_2892611	FKKI011506273	383	+	TCTGTACCCTGTTTGTTTTCTTCACATTCACCGAT[A/C]AAATCCTACTAAATGAGTGAGTGCATAAATCGAAC	A	C	TCTGTACCCTGTTTGTTTTCTTCACATTCACCGATMAAATCCTACTAAATGAGTGAGTGCATAAATCGAAC	7R	7937605	7937675	7.93764
AX_99341978	AX-99341978	Affx-99969620	Lo7_v2_contig_12665	FKKI010011557	144	+	GCAAAGATGGATCCACAAAATATACCGACGATTCA[A/G]ATGAAAAGAAGTATATCGCAAAGTTGAGAGAAATG	A	G	GCAAAGATGGATCCACAAAATATACCGACGATTCARATGAAAAGAAGTATATCGCAAAGTTGAGAGAAATG	7R	7954540	7954610	7.95458
AX_99426787	AX-99426787	Affx-99885228	Lo7_v2_contig_270752	FKKI010249198	1586	+	GCAAGCACATGAGATCGATCACGGTGCTGCACTAC[A/G]TGGCATAGTAGCTATCAGTTTGGTGTACTCTTCTT	A	G	GCAAGCACATGAGATCGATCACGGTGCTGCACTACRTGGCATAGTAGCTATCAGTTTGGTGTACTCTTCTT	7R	7959769	7959839	7.9598
AX_99401290	AX-99401290	Affx-99910328	Lo7_v2_contig_87013	FKKI010066026	1234	+	GTACAAATTCACCACTACTCTCTCTATTCACCGCA[C/G]CCACCATAATGGCCGCTCCACCCTTGTAAAAAATG	C	G	GTACAAATTCACCACTACTCTCTCTATTCACCGCASCCACCATAATGGCCGCTCCACCCTTGTAAAAAATG	7R	7967126	7967196	7.96716
AX_99400557	AX-99400557	Affx-99910793	Lo7_v2_contig_3127	FKKI010002020	2193	+	GGAGTAGAAGGGTATTGAGGACAGGTTTAAAAAAA[A/G]CTCAACTGTTGAAAATGGTGTGTCTTATCGTTAAT	A	G	GGAGTAGAAGGGTATTGAGGACAGGTTTAAAAAAARCTCAACTGTTGAAAATGGTGTGTCTTATCGTTAAT	7R	7968807	7968737	7.96877
AX_99710722	AX-99710722	Affx-99599988	Lo7_v2_contig_259845	FKKI010238485	1986	+	CATGTGGTGGTGCAAGCTTTCCATAAAAGTTCATA[C/T]GATGTGTTATCATTAATTGTGAGTCAATGTAATAT	T	C	CATGTGGTGGTGCAAGCTTTCCATAAAAGTTCATAYGATGTGTTATCATTAATTGTGAGTCAATGTAATAT	7R	7978216	7978146	7.97818
AX_99887926	AX-99887926	Affx-99422458	Lo7_v2_contig_257523	FKKI010236353	574	+	ATTGCACCTCATGTAGGTAACCTCTCTTTCCTCTC[C/T]GTCCTCAACCTCACTAACACTAATCTAACAGGGTC	T	C	ATTGCACCTCATGTAGGTAACCTCTCTTTCCTCTCYGTCCTCAACCTCACTAACACTAATCTAACAGGGTC	7R	8052201	8052131	8.05217
AX_99234963	AX-99234963	Affx-100077527	Lo7_v2_contig_217257	FKKI010196266	245	+	CGAGGCAGAGGGTTGCGGCACCATTCGCAGGGGAG[A/G]TGTTCGCCAACGGCCACGAACTCGGATGCGGCGGC	A	G	CGAGGCAGAGGGTTGCGGCACCATTCGCAGGGGAGRTGTTCGCCAACGGCCACGAACTCGGATGCGGCGGC	7R	8063037	8063107	8.06307
AX_99477532	AX-99477532	Affx-99834755	Lo7_v2_contig_10509	FKKI010009401	1598	+	AATTTTAAATTCAAGTGAATATTTCGGCCCTTCTG[A/C]CGAAATCAATGAATTTCAGTTATTTCAATTGGTGC	A	C	AATTTTAAATTCAAGTGAATATTTCGGCCCTTCTGMCGAAATCAATGAATTTCAGTTATTTCAATTGGTGC	7R	8084375	8084305	8.08434
AX_99491578	AX-99491578	Affx-99820264	Lo7_v2_contig_10509	FKKI010009401	1464	+	ATCTCAATAAAATTCACTGAATATCATTAATTTCA[G/T]TAGACACCGAAATATTAAGTTTCCTCCAACATAAT	T	G	ATCTCAATAAAATTCACTGAATATCATTAATTTCAKTAGACACCGAAATATTAAGTTTCCTCCAACATAAT	7R	8084509	8084439	8.08447
AX_99423043	AX-99423043	Affx-99888546	Lo7_v2_contig_207482	FKKI010186491	490	+	GGCTTCATCCAAACAAGCAATCAGATCACAATTGG[C/T]GGCAGTATCTCCCCAATGTCCACCTATGGTGGCAC	T	C	GGCTTCATCCAAACAAGCAATCAGATCACAATTGGYGGCAGTATCTCCCCAATGTCCACCTATGGTGGCAC	7R	8092256	8092326	8.09229
AX_99241991	AX-99241991	Affx-100069885	Lo7_v2_contig_112624	FKKI010091637	716	+	TTTAACTAGTCGTACTAAACTAGAACTCTCCCACG[A/G]CAATCTGAAAGGGAAGATTCCACAAGAATTAGGTC	A	G	TTTAACTAGTCGTACTAAACTAGAACTCTCCCACGRCAATCTGAAAGGGAAGATTCCACAAGAATTAGGTC	7R	8094381	8094451	8.09442
AX_99367508	AX-99367508	Affx-99943459	Lo7_v2_contig_5960	FKKI010004853	2097	+	CTTGTGGAGACGTTGACAGCTTAATTTTTTGAGTT[A/C]TTGTGCGTGCCTTGGGTTCCTCTGTCCTAGCTATA	A	C	CTTGTGGAGACGTTGACAGCTTAATTTTTTGAGTTMTTGTGCGTGCCTTGGGTTCCTCTGTCCTAGCTATA	7R	8174463	8174533	8.1745
AX_99752318	AX-99752318	Affx-99558832	Lo7_v2_contig_5960	FKKI010004853	2497	+	TGGGAGGAGAAGAACCTGCAGGTCACCATCTCTGT[C/T]TGTGATGTGTCCATACGTGCTGACAGGGAGAAGCT	T	C	TGGGAGGAGAAGAACCTGCAGGTCACCATCTCTGTYTGTGATGTGTCCATACGTGCTGACAGGGAGAAGCT	7R	8174863	8174933	8.1749
AX_99418083	AX-99418083	Affx-99893061	Lo7_v2_contig_5960	FKKI010004853	2883	+	CATCATCAACATGTCCTCTATTGGAGGCTCAATCG[C/G]CTTTGCAGGCTACACAATTTATGCTACCACAAAAG	C	G	CATCATCAACATGTCCTCTATTGGAGGCTCAATCGSCTTTGCAGGCTACACAATTTATGCTACCACAAAAG	7R	8175249	8175319	8.17528
AX_99306692	AX-99306692	Affx-100005089	Lo7_v2_contig_5960	FKKI010004853	3165	+	GGCCCAGACAAGATTCGCGTGAATGCCATTGCCCC[A/G]GGTTTTATCACAACCGATATGATTAAAGATGTAAG	A	G	GGCCCAGACAAGATTCGCGTGAATGCCATTGCCCCRGGTTTTATCACAACCGATATGATTAAAGATGTAAG	7R	8175531	8175601	8.17557
AX_99510193	AX-99510193	Affx-99800995	Lo7_v2_contig_64206	FKKI010043219	4147	+	TGTTGTCCTAAAACACTTCTGTTTTTTCGCAGGGT[C/G]TTCAACACTACTTGCCTAACCCATCCAAGCCCTGT	C	G	TGTTGTCCTAAAACACTTCTGTTTTTTCGCAGGGTSTTCAACACTACTTGCCTAACCCATCCAAGCCCTGT	7R	8180034	8180104	8.18007
AX_99761411	AX-99761411	Affx-99549192	Lo7_v2_contig_64206	FKKI010043219	6252	+	CAGCGAGAGCCCGATTACTGACACCATGTTCAGCA[C/T]GAAGAACAAGATATGATCACCTGCATATTGGATGA	T	C	CAGCGAGAGCCCGATTACTGACACCATGTTCAGCAYGAAGAACAAGATATGATCACCTGCATATTGGATGA	7R	8182139	8182209	8.18217
AX_99321949	AX-99321949	Affx-99989237	Lo7_v2_contig_64206	FKKI010043219	7637	+	GGTGCCAACATCTTGAGATGTCAAACTTAGTCCCC[C/G]ATATTTTCTACTGCTCACAGCCCAGAGTGAAAATA	C	G	GGTGCCAACATCTTGAGATGTCAAACTTAGTCCCCSATATTTTCTACTGCTCACAGCCCAGAGTGAAAATA	7R	8183524	8183594	8.18356
AX_99778251	AX-99778251	Affx-99532351	Lo7_v2_contig_64206	FKKI010043219	9134	+	ATTGCCATCCAGTAAGTCGTACTAAGACCGAAGAG[G/T]GTGTTAAATACAATCCTGAAAAGGAAGATGTATAA	T	G	ATTGCCATCCAGTAAGTCGTACTAAGACCGAAGAGKGTGTTAAATACAATCCTGAAAAGGAAGATGTATAA	7R	8185021	8185091	8.18506
AX_99624882	AX-99624882	Affx-99686591	Lo7_v2_contig_64206	FKKI010043219	9732	+	TAAGTAGGGAAATAGAGACTGGATCGGTAGCGCTG[A/C]AAAGATAACAGACCAGGGTGTTAGTTAGCAAGCCC	A	C	TAAGTAGGGAAATAGAGACTGGATCGGTAGCGCTGMAAAGATAACAGACCAGGGTGTTAGTTAGCAAGCCC	7R	8185619	8185689	8.18565
AX_99250889	AX-99250889	Affx-100061162	Lo7_v2_contig_1387525	FKKI010572085	104	+	ACCTATAATTAAATAAGAAAGTAAAGTGGTGAGAA[A/T]ACTTACTTAGGAGCCGAATTATGCTCCTGCAATAG	A	T	ACCTATAATTAAATAAGAAAGTAAAGTGGTGAGAAWACTTACTTAGGAGCCGAATTATGCTCCTGCAATAG	7R	8190259	8190329	8.19029
AX_99368052	AX-99368052	Affx-99943993	Lo7_v2_contig_1387525	FKKI010572085	198	+	GAACCGTGTCTGTTGCTTACAAAATCAGAGTGATA[G/T]AATCACAGAACCTACAGAAGCAAAATAAAATAGAC	T	G	GAACCGTGTCTGTTGCTTACAAAATCAGAGTGATAKAATCACAGAACCTACAGAAGCAAAATAAAATAGAC	7R	8190353	8190423	8.19039
AX_99319335	AX-99319335	Affx-99992376	Lo7_v2_contig_1363362	FKKI010547923	3819	+	CGCCGACGGCTTTGGGGCCTCCCTCTGGCTCGGAG[A/G]CGGCGTCCTGCGATCGGGCACGGCGGCCTTCTGGA	A	G	CGCCGACGGCTTTGGGGCCTCCCTCTGGCTCGGAGRCGGCGTCCTGCGATCGGGCACGGCGGCCTTCTGGA	7R	8198023	8197953	8.19799
AX_99822046	AX-99822046	Affx-99488512	Lo7_v2_contig_2872839	FKKI011486530	6791	+	AGATCATGAAACAACATTTTAGTAATGTCGAAAGT[A/G]ACTCATCTGTTATCCAAAAGAAACAACATAAAAGC	A	G	AGATCATGAAACAACATTTTAGTAATGTCGAAAGTRACTCATCTGTTATCCAAAAGAAACAACATAAAAGC	7R	8201959	8201889	8.20192
AX_99716425	AX-99716425	Affx-99593834	Lo7_v2_contig_2872839	FKKI011486530	6586	+	CCCATGACAGCAGAAGAATGCAGATCCCTGTGCAC[C/T]TTCTTGTGGTTCCATGAATCGTCTTTCTCTTGCCA	T	C	CCCATGACAGCAGAAGAATGCAGATCCCTGTGCACYTTCTTGTGGTTCCATGAATCGTCTTTCTCTTGCCA	7R	8202164	8202094	8.20213
AX_99811499	AX-99811499	Affx-99498660	Lo7_v2_contig_2872839	FKKI011486530	6162	+	CTGCTCGTTTGCTTCCAACCGATCGCGTGAACCTC[C/G]GTCTGCCTGAGCCTGATGTCAAACAAGCGAAGCTG	C	G	CTGCTCGTTTGCTTCCAACCGATCGCGTGAACCTCSGTCTGCCTGAGCCTGATGTCAAACAAGCGAAGCTG	7R	8202588	8202518	8.20255
AX_99842164	AX-99842164	Affx-99468266	Lo7_v2_contig_2872839	FKKI011486530	6024	+	TGCGCCTGCACCGACTGGCAGGGCTTCTGGCCCTG[A/G]TACCTTATGTCGAAGATATGGATCACAGGGTCTGC	A	G	TGCGCCTGCACCGACTGGCAGGGCTTCTGGCCCTGRTACCTTATGTCGAAGATATGGATCACAGGGTCTGC	7R	8202726	8202656	8.20269
AX_99673448	AX-99673448	Affx-99637394	Lo7_v2_contig_1368496	FKKI010553057	2448	+	TCTTGGTTGCATCCGAGAGCACAGTTGAAGTTGGG[A/C]AAATCCATGGCTTGGCTACCACACGAGGTCTCCTG	A	C	TCTTGGTTGCATCCGAGAGCACAGTTGAAGTTGGGMAAATCCATGGCTTGGCTACCACACGAGGTCTCCTG	7R	8214315	8214385	8.21435
AX_99472043	AX-99472043	Affx-99839395	Lo7_v2_contig_1368496	FKKI010553057	3513	+	ATGAAATTTGCTGATGGTAAGAAGTTTCTCGACAC[A/T]CTTAAAAATATATACACCCATCCGTAGTCCTCCTC	A	T	ATGAAATTTGCTGATGGTAAGAAGTTTCTCGACACWCTTAAAAATATATACACCCATCCGTAGTCCTCCTC	7R	8215380	8215450	8.21542
AX_99462032	AX-99462032	Affx-99849863	Lo7_v2_contig_1360743	FKKI010545304	7595	+	CTCGTCCACTTTCCCGGCACGGAGGAAGCCGGAGA[C/T]CATGGCGCTCCACGAATACGGGTTCCTCTGGGGCA	T	C	CTCGTCCACTTTCCCGGCACGGAGGAAGCCGGAGAYCATGGCGCTCCACGAATACGGGTTCCTCTGGGGCA	7R	8218048	8217978	8.21801
AX_99329646	AX-99329646	Affx-99982662	Lo7_v2_contig_1360743	FKKI010545304	7145	+	GACCAGGGCGTTTCCTAAGGAGGTGTCTGACAGGA[A/G]GCCTCGTGTGGTAGCGAGGCCATGGATTTGCCCAA	A	G	GACCAGGGCGTTTCCTAAGGAGGTGTCTGACAGGARGCCTCGTGTGGTAGCGAGGCCATGGATTTGCCCAA	7R	8218498	8218428	8.21846
AX_99338081	AX-99338081	Affx-99974053	Lo7_v2_contig_1360743	FKKI010545304	7008	+	GCCTGCAACGCGTAGGAGGCACGGCCATGGTTTGC[C/G]AAGGCTTGCATCATCGATGTCCATGTGATGGCATC	C	G	GCCTGCAACGCGTAGGAGGCACGGCCATGGTTTGCSAAGGCTTGCATCATCGATGTCCATGTGATGGCATC	7R	8218635	8218565	8.2186
AX_99523347	AX-99523347	Affx-99787813	Lo7_v2_contig_87321	FKKI010066334	1121	+	GTGCGAACAATTTTTTTTTGTGAAGATATGATGGA[A/T]GTTTTCATTGACAACAAGTCTACAACAACTATAAC	A	T	GTGCGAACAATTTTTTTTTGTGAAGATATGATGGAWGTTTTCATTGACAACAAGTCTACAACAACTATAAC	7R	8268092	8268162	8.26813
AX_99792516	AX-99792516	Affx-99518085	Lo7_v2_contig_305355	FKKI010283138	306	+	CATGTTTCCCTAGTCCAACCCCATGCCAATGACAA[C/T]AAGGCAAGCCAGAGAGCAACCAAGCCATGTCACAA	T	C	CATGTTTCCCTAGTCCAACCCCATGCCAATGACAAYAAGGCAAGCCAGAGAGCAACCAAGCCATGTCACAA	7R	8283577	8283507	8.28354
AX_99475970	AX-99475970	Affx-99835917	Lo7_v2_contig_264427	FKKI010242876	2216	+	CAATCCTCGGGAAATACACTTAAATACAACAGACA[G/T]GTCTTGAGATTAGGTGGAAGATCATTATAGCTAAG	T	G	CAATCCTCGGGAAATACACTTAAATACAACAGACAKGTCTTGAGATTAGGTGGAAGATCATTATAGCTAAG	7R	8288765	8288695	8.28873
AX_99439117	AX-99439117	Affx-99872188	Lo7_v2_contig_2880381	FKKI011494072	1534	+	AGCACATCCTTCTTGTTTTCTGTGCAGAAAAAACG[C/T]GATGAAGAGGAGCTGCTTCTTTGGAGGTCAATATC	T	C	AGCACATCCTTCTTGTTTTCTGTGCAGAAAAAACGYGATGAAGAGGAGCTGCTTCTTTGGAGGTCAATATC	7R	8298868	8298798	8.29883
AX_99810506	AX-99810506	Affx-99500554	Lo7_v2_contig_4720	FKKI010003613	4769	+	AAAGGCAAAGTGAGTAGACACGCGTTCCTTCCTTC[A/G]TTGGTTGGTTGGAGACTCTCCTTCAGTGAGGCGAT	A	G	AAAGGCAAAGTGAGTAGACACGCGTTCCTTCCTTCRTTGGTTGGTTGGAGACTCTCCTTCAGTGAGGCGAT	7R	8301336	8301266	8.3013
AX_99506327	AX-99506327	Affx-99805472	Lo7_v2_contig_4720	FKKI010003613	4276	+	AGTGATGAACATTTTATGTGACAGTGACATAGACA[A/G]GTCGGTCTATGCGTTTTCGGTGGGAGAGATAAAGC	A	G	AGTGATGAACATTTTATGTGACAGTGACATAGACARGTCGGTCTATGCGTTTTCGGTGGGAGAGATAAAGC	7R	8301829	8301759	8.30179
AX_99825729	AX-99825729	Affx-99485302	Lo7_v2_contig_4720	FKKI010003613	3923	+	TTGATGATTGCTATCGCCCAAGATTCCATTTGTGA[C/T]CCAGTGAAAGGCAAAGCAGTAATATCATATCCCCG	T	C	TTGATGATTGCTATCGCCCAAGATTCCATTTGTGAYCCAGTGAAAGGCAAAGCAGTAATATCATATCCCCG	7R	8302182	8302112	8.30215
AX_99426518	AX-99426518	Affx-99884605	Lo7_v2_contig_4746	FKKI010003639	939	+	GAAAGCACTGGTGAGATATGTCCTTGACACGCCAA[C/T]CATTAATTAAGCAGATTGTGAATTTCCAACAATGT	T	C	GAAAGCACTGGTGAGATATGTCCTTGACACGCCAAYCATTAATTAAGCAGATTGTGAATTTCCAACAATGT	7R	8307032	8307102	8.30707
AX_99874438	AX-99874438	Affx-99435903	Lo7_v2_contig_4746	FKKI010003639	1119	+	CCTCGAGATTCCCAGACAGCCACTGATCTTCAATC[C/T]CTTGAGTGAAGGAAGGCTGTGCAACGCCGCGGGGA	T	C	CCTCGAGATTCCCAGACAGCCACTGATCTTCAATCYCTTGAGTGAAGGAAGGCTGTGCAACGCCGCGGGGA	7R	8307212	8307282	8.30725
AX_99461164	AX-99461164	Affx-99850586	Lo7_v2_contig_4746	FKKI010003639	1255	+	CCTCCCTCCTGCTCTGCTGTTAGGCGCGTCACAAA[C/T]TCCCAATTTTCAAGCTCTAGGTGTTGGAGGGAGGT	T	C	CCTCCCTCCTGCTCTGCTGTTAGGCGCGTCACAAAYTCCCAATTTTCAAGCTCTAGGTGTTGGAGGGAGGT	7R	8307348	8307418	8.30738
AX_99361151	AX-99361151	Affx-99951020	Lo7_v2_contig_4746	FKKI010003639	1294	+	CAATTTTCAAGCTCTAGGTGTTGGAGGGAGGTGAG[C/T]TGCTTGCAGACTGACATGGTAAAGACGGAGGGGCC	T	C	CAATTTTCAAGCTCTAGGTGTTGGAGGGAGGTGAGYTGCTTGCAGACTGACATGGTAAAGACGGAGGGGCC	7R	8307387	8307457	8.30742
AX_99314768	AX-99314768	Affx-99997147	Lo7_v2_contig_4746	FKKI010003639	1759	+	TCAAGGCAGGTAAATGTAGACAAGTCTTCATTTTT[C/G]CTGCGAAATACTTGGTGTGGGAATTCACGAATCGA	C	G	TCAAGGCAGGTAAATGTAGACAAGTCTTCATTTTTSCTGCGAAATACTTGGTGTGGGAATTCACGAATCGA	7R	8307852	8307922	8.30789
AX_99489510	AX-99489510	Affx-99821462	Lo7_v2_contig_4746	FKKI010003639	5722	+	GGCGCCTCAAATGTGATTGACTCAATCCATAGCCA[A/C]CCATCGGCTCTGAGCCACAGTGAATACATTTGACT	A	C	GGCGCCTCAAATGTGATTGACTCAATCCATAGCCAMCCATCGGCTCTGAGCCACAGTGAATACATTTGACT	7R	8311815	8311885	8.31185
AX_99255488	AX-99255488	Affx-100056955	Lo7_v2_contig_4746	FKKI010003639	6094	+	GCAGAGTAGGCTTACCTGACGAATCTGTAGTAGGG[A/G]AGTCGATGAACAGGTCGGCGTATGTAGATTGTATG	A	G	GCAGAGTAGGCTTACCTGACGAATCTGTAGTAGGGRAGTCGATGAACAGGTCGGCGTATGTAGATTGTATG	7R	8312187	8312257	8.31222
AX_99267231	AX-99267231	Affx-100044762	Lo7_v2_contig_4746	FKKI010003639	7261	+	TGCGCTCTCTCTGAAGACACAAGATCGAGGGCACA[C/T]ACGTTGATCATGTAGAGGAGCACGTTGAGGTACAA	T	C	TGCGCTCTCTCTGAAGACACAAGATCGAGGGCACAYACGTTGATCATGTAGAGGAGCACGTTGAGGTACAA	7R	8313354	8313424	8.31339
AX_99381369	AX-99381369	Affx-99930144	Lo7_v2_contig_2879329	FKKI011493020	3032	+	GATGTGGCTGTTAAATATAAATACTCGGTTTGTGT[C/T]TGTAGTTGTCCTAGTCGGTTGCATTTCAACAAAGA	T	C	GATGTGGCTGTTAAATATAAATACTCGGTTTGTGTYTGTAGTTGTCCTAGTCGGTTGCATTTCAACAAAGA	7R	8404686	8404616	8.40465
AX_99874941	AX-99874941	Affx-99436009	Lo7_v2_contig_2879329	FKKI011493020	2872	+	AACATCAGTCCATGTGCCATCCAGGTTTGATTATT[C/G]CAAGACTCATACTGACTCTTGTTTCCATTTTCAGT	C	G	AACATCAGTCCATGTGCCATCCAGGTTTGATTATTSCAAGACTCATACTGACTCTTGTTTCCATTTTCAGT	7R	8404846	8404776	8.40481
AX_99466452	AX-99466452	Affx-99845457	Lo7_v2_contig_2879329	FKKI011493020	872	+	AACGTACGTTTTGGTAGACCGTTTCATCCCAGTTG[C/T]AAGTCGACCCTTGACTCACAACTGAGCACATGATT	T	C	AACGTACGTTTTGGTAGACCGTTTCATCCCAGTTGYAAGTCGACCCTTGACTCACAACTGAGCACATGATT	7R	8406846	8406776	8.40681
AX_99887486	AX-99887486	Affx-99423424	Lo7_v2_contig_1391659	FKKI010576219	1503	+	ATAATGTGGCGTCAGCGAGCAAGGATACAGTGGCT[A/G]TCAGCGGGCGATAAGAACACCAGATTTTTCCACCT	A	G	ATAATGTGGCGTCAGCGAGCAAGGATACAGTGGCTRTCAGCGGGCGATAAGAACACCAGATTTTTCCACCT	7R	8418410	8418480	8.41845
AX_99249417	AX-99249417	Affx-100062353	Lo7_v2_contig_1393710	FKKI010578270	1809	+	TCAATTACATCATCATTGGTAACCTTCCTCATTTC[C/G]TCTTTATCCACATGAAAACAATCTTGCAAATATGG	C	G	TCAATTACATCATCATTGGTAACCTTCCTCATTTCSTCTTTATCCACATGAAAACAATCTTGCAAATATGG	7R	8584100	8584030	8.58407
AX_99865709	AX-99865709	Affx-99444598	Lo7_v2_contig_1393710	FKKI010578270	1749	+	GTCAGGACCATTAACTTTCTCAAAAAATTTCCCAC[A/G]CTTCTTTACTGCCCTAAAGAACGATCAATTACATC	A	G	GTCAGGACCATTAACTTTCTCAAAAAATTTCCCACRCTTCTTTACTGCCCTAAAGAACGATCAATTACATC	7R	8584160	8584090	8.58413
AX_99293429	AX-99293429	Affx-100019006	Lo7_v2_contig_1393710	FKKI010578270	1417	+	TAATTTTTCTTACACTATCATACTAATACGAGCAA[C/G]AAAATCACAGGCCAACCTATTAGGGCATCTATACC	C	G	TAATTTTTCTTACACTATCATACTAATACGAGCAASAAAATCACAGGCCAACCTATTAGGGCATCTATACC	7R	8584492	8584422	8.58446
AX_99824206	AX-99824206	Affx-99486828	Lo7_v2_contig_2883696	FKKI011497387	213	+	CAAGTGCAATACCTTGAAGGATTAAGTGCCTGGTC[A/G]GCTGCTTCTTTTTTCTTACCACAAGCTTCAGTACG	A	G	CAAGTGCAATACCTTGAAGGATTAAGTGCCTGGTCRGCTGCTTCTTTTTTCTTACCACAAGCTTCAGTACG	7R	8590181	8590111	8.59015
AX_99601876	AX-99601876	Affx-99709470	Lo7_v2_contig_4054	FKKI010002947	1456	+	GCAACGCCGCTGCTAGGGGCCGCCGGCACATTCCG[C/T]AGTGGCCAAGGCGGCCCTATGCACCGCACAACAGG	T	C	GCAACGCCGCTGCTAGGGGCCGCCGGCACATTCCGYAGTGGCCAAGGCGGCCCTATGCACCGCACAACAGG	7R	8646265	8646335	8.6463
AX_99467657	AX-99467657	Affx-99844254	Lo7_v2_contig_4054	FKKI010002947	1528	+	GGCATAGCGGCTCCTCCGTGACCTTCAGTCAGCCG[C/T]CGAACAAGGTTGTTGCGGCCCTCTAGCATCCTTGA	T	C	GGCATAGCGGCTCCTCCGTGACCTTCAGTCAGCCGYCGAACAAGGTTGTTGCGGCCCTCTAGCATCCTTGA	7R	8646337	8646407	8.64637
AX_99715844	AX-99715844	Affx-99594502	Lo7_v2_contig_4054	FKKI010002947	2069	+	TGCAACGGGCCTAAAGCGGGCGCGCTCTCGGCCGG[C/G]GCACCACCTTAATGCCGACTCTAGTTAGAGGTCAC	C	G	TGCAACGGGCCTAAAGCGGGCGCGCTCTCGGCCGGSGCACCACCTTAATGCCGACTCTAGTTAGAGGTCAC	7R	8646878	8646948	8.64691
AX_99611140	AX-99611140	Affx-99699877	Lo7_v2_contig_4054	FKKI010002947	2460	+	ATGTACAGTGTAAGGTCCAGTGTGATATGTTAGAG[C/T]GAATACAAAAAACCAACACTTTCTATGATGGGATC	T	C	ATGTACAGTGTAAGGTCCAGTGTGATATGTTAGAGYGAATACAAAAAACCAACACTTTCTATGATGGGATC	7R	8647269	8647339	8.6473
AX_99682960	AX-99682960	Affx-99628340	Lo7_v2_contig_1373755	FKKI010558316	1404	+	TGCAGGTGATGTGATCATGTTCTTGATGCTAAACA[C/T]GGTGTCAGTAATTGGGCTCTTGCTAACATTCAAGC	T	C	TGCAGGTGATGTGATCATGTTCTTGATGCTAAACAYGGTGTCAGTAATTGGGCTCTTGCTAACATTCAAGC	7R	8649925	8649855	8.64989
AX_99602203	AX-99602203	Affx-99709639	Lo7_v2_contig_1373755	FKKI010558316	1015	+	CTAACATCTCTGATGAAAACATGTACAGCCACAAG[A/T]ACAAAGGGGTGTTGCAAATGGTATTTCAGTGACCC	A	T	CTAACATCTCTGATGAAAACATGTACAGCCACAAGWACAAAGGGGTGTTGCAAATGGTATTTCAGTGACCC	7R	8650314	8650244	8.65028
AX_99772817	AX-99772817	Affx-99537530	Lo7_v2_contig_1373755	FKKI010558316	915	+	CAGGCCACGATTACTATTGCCTGCAACATTCTGCA[A/G]AACACATCGGTGGTATGTATCATCCATCTCGTTGT	A	G	CAGGCCACGATTACTATTGCCTGCAACATTCTGCARAACACATCGGTGGTATGTATCATCCATCTCGTTGT	7R	8650414	8650344	8.65038
AX_99640069	AX-99640069	Affx-99670946	Lo7_v2_contig_1373755	FKKI010558316	231	+	GCCAAGTATGTTGGGTTAATCAAGCCCTTACGCTC[C/T]GCGGCGGTATGTGAGAAGACCATTTGATGTCGACA	T	C	GCCAAGTATGTTGGGTTAATCAAGCCCTTACGCTCYGCGGCGGTATGTGAGAAGACCATTTGATGTCGACA	7R	8651098	8651028	8.65106
AX_99439314	AX-99439314	Affx-99872668	Lo7_v2_contig_1373755	FKKI010558316	166	+	TTGTTTTGTTTGATATTGTAGGGTTTGGTGTTTTG[A/G]TGTATCAACTTGTGATTTACCCATTACTTGCCAAG	A	G	TTGTTTTGTTTGATATTGTAGGGTTTGGTGTTTTGRTGTATCAACTTGTGATTTACCCATTACTTGCCAAG	7R	8651163	8651093	8.65113
AX_99318487	AX-99318487	Affx-99992647	Lo7_v2_contig_2886698	FKKI011500389	1021	+	GGGAATTCCCTCGGAATAAAGCATTTTTTTTAACT[A/G]CCATGACAGAAAAGCTCTTGCCTATTAGCCCAGTC	A	G	GGGAATTCCCTCGGAATAAAGCATTTTTTTTAACTRCCATGACAGAAAAGCTCTTGCCTATTAGCCCAGTC	7R	8652371	8652441	8.65241
AX_99349620	AX-99349620	Affx-99962609	Lo7_v2_contig_384683	FKKI010359668	1458	+	CTCAAAGAAAATGCAGGGGCATGCAGTTTCCACGA[A/T]CGAAATACTAGAGGTGTCTGCCTCTTCATGGAACG	A	T	CTCAAAGAAAATGCAGGGGCATGCAGTTTCCACGAWCGAAATACTAGAGGTGTCTGCCTCTTCATGGAACG	7R	8655121	8655191	8.65516
AX_99338583	AX-99338583	Affx-99973053	Lo7_v2_contig_384683	FKKI010359668	2276	+	TGGAATCATGTGCGTCACGAACGCGCGCGACGACT[C/T]TGTCAGCATCATCCGAGGAAACGCGAATGAGACAG	T	C	TGGAATCATGTGCGTCACGAACGCGCGCGACGACTYTGTCAGCATCATCCGAGGAAACGCGAATGAGACAG	7R	8655939	8656009	8.65597
AX_99861231	AX-99861231	Affx-99449110	Lo7_v2_contig_384683	FKKI010359668	5440	+	AAGAGTCTCAGCAACATTCATTCAGCACGCAACGC[A/G]TCGTCTTCTCTTACAGTCTAAAACATCCAACACAT	A	G	AAGAGTCTCAGCAACATTCATTCAGCACGCAACGCRTCGTCTTCTCTTACAGTCTAAAACATCCAACACAT	7R	8659103	8659173	8.65914
AX_99648815	AX-99648815	Affx-99662178	Lo7_v2_contig_384683	FKKI010359668	6042	+	TGCTTCAAACTGCACAAAGCGCCGGAGCTAAATGA[C/T]ACACGGCATGTTACCTTCTCAAGCCTTGTAACTTC	T	C	TGCTTCAAACTGCACAAAGCGCCGGAGCTAAATGAYACACGGCATGTTACCTTCTCAAGCCTTGTAACTTC	7R	8659705	8659775	8.65974
AX_99427545	AX-99427545	Affx-99884873	Lo7_v2_contig_384683	FKKI010359668	6090	+	ACCTTCTCAAGCCTTGTAACTTCGTCAAGCGTCTG[C/T]GAGTTAATGATAGCAGCCTACATAGAGATAAAAAA	T	C	ACCTTCTCAAGCCTTGTAACTTCGTCAAGCGTCTGYGAGTTAATGATAGCAGCCTACATAGAGATAAAAAA	7R	8659753	8659823	8.65979
AX_99782798	AX-99782798	Affx-99527793	Lo7_v2_contig_384683	FKKI010359668	6245	+	ACTGAGAACAAATGATGCCTCAGTACCTGGGACGG[A/T]CATGGACATCATGGTAAGACTAAAACATATGAAAG	A	T	ACTGAGAACAAATGATGCCTCAGTACCTGGGACGGWCATGGACATCATGGTAAGACTAAAACATATGAAAG	7R	8659908	8659978	8.65994
AX_99357209	AX-99357209	Affx-99954379	Lo7_v2_contig_73372	FKKI010052385	239	+	TTGTGGATCACATATAACCGGTAATCTGGTTGCTT[A/G]GTTACGGTATTATCCAGTAGGCTGAGAAATTGCAG	A	G	TTGTGGATCACATATAACCGGTAATCTGGTTGCTTRGTTACGGTATTATCCAGTAGGCTGAGAAATTGCAG	7R	8661589	8661659	8.66162
AX_99328381	AX-99328381	Affx-99983261	Lo7_v2_contig_158439	FKKI010137452	1743	+	ACCGGGCTACCGTCGGAATTCCAGTTGTAATGCGA[A/G]AGAGGAAGCCTCTGGAGGTGAGGAACGCGCTCCGC	A	G	ACCGGGCTACCGTCGGAATTCCAGTTGTAATGCGARAGAGGAAGCCTCTGGAGGTGAGGAACGCGCTCCGC	7R	8692112	8692042	8.69208
AX_99876583	AX-99876583	Affx-99434768	Lo7_v2_contig_82706	FKKI010061719	2291	+	TGATTCTTCTCCTTCTTGTACATGGCCAGGGCTTT[C/T]TGGACAAGCTGTAAGTCGCATTGCCCACTTGCATA	T	C	TGATTCTTCTCCTTCTTGTACATGGCCAGGGCTTTYTGGACAAGCTGTAAGTCGCATTGCCCACTTGCATA	7R	8698315	8698385	8.69835
AX_99656719	AX-99656719	Affx-99654219	Lo7_v2_contig_9746	FKKI010008638	1823	+	AAGCTGAGAAATTGCAGCTTTGGAAGAGAGGCCAG[A/G]GGGTCAATCTCCGCAAGACTTGTAAGGCGATTGTT	A	G	AAGCTGAGAAATTGCAGCTTTGGAAGAGAGGCCAGRGGGTCAATCTCCGCAAGACTTGTAAGGCGATTGTT	7R	8712607	8712537	8.71257
AX_99636231	AX-99636231	Affx-99674580	Lo7_v2_contig_9746	FKKI010008638	1769	+	TTGTGGACCACATATAACCGGTAATCTGGTTGCTT[A/G]GTTACGGTATTATCCAGTAAGCTGAGAAATTGCAG	A	G	TTGTGGACCACATATAACCGGTAATCTGGTTGCTTRGTTACGGTATTATCCAGTAAGCTGAGAAATTGCAG	7R	8712661	8712591	8.71263
AX_99515483	AX-99515483	Affx-99795873	Lo7_v2_contig_1351702	FKKI010536263	924	+	GAGAGAACAGAAGCAGCACAAAGGTTCCACTCAAA[C/G]GAGGCAGAGGAGGCGGCAAAGAAGGTTGCTGCCAA	C	G	GAGAGAACAGAAGCAGCACAAAGGTTCCACTCAAASGAGGCAGAGGAGGCGGCAAAGAAGGTTGCTGCCAA	7R	8715409	8715479	8.71544
AX_99819417	AX-99819417	Affx-99491624	Lo7_v2_contig_1351702	FKKI010536263	2570	+	TGACTGCTGTTTTCGTCTGCCCTGCTCAACATGAC[A/T]GCTATTTTCATAATATGGCACTTCCAGTTTCTGTT	A	T	TGACTGCTGTTTTCGTCTGCCCTGCTCAACATGACWGCTATTTTCATAATATGGCACTTCCAGTTTCTGTT	7R	8717055	8717125	8.71709
AX_99698629	AX-99698629	Affx-99612106	Lo7_v2_contig_218726	FKKI010197735	273	+	TGAAGTCAGATAAAATTTTGTGATATATATCAGTA[C/T]GAATGAAATTATTCACTATGTCTGTCTTCATGGGG	T	C	TGAAGTCAGATAAAATTTTGTGATATATATCAGTAYGAATGAAATTATTCACTATGTCTGTCTTCATGGGG	7R	8802532	8802462	8.8025
AX_99794171	AX-99794171	Affx-99516195	Lo7_v2_contig_81496	FKKI010060509	1531	+	TGTGAATATTTCAAAAGTATAATGTGAGGTCGGTG[A/C]ACCGGTAGCACCACAAGCTTCGGTGCACCAGATAT	A	C	TGTGAATATTTCAAAAGTATAATGTGAGGTCGGTGMACCGGTAGCACCACAAGCTTCGGTGCACCAGATAT	7R	8852096	8852166	8.85213
AX_99704053	AX-99704053	Affx-99606483	Lo7_v2_contig_186397	FKKI010165409	2636	+	TTAGCTTCCCACCGGTGTTATCGGAACCAACTGTT[C/T]GATCAACTCGTAAGCCTAATCACTTTATTTTGTGT	T	C	TTAGCTTCCCACCGGTGTTATCGGAACCAACTGTTYGATCAACTCGTAAGCCTAATCACTTTATTTTGTGT	7R	8854010	8853940	8.85398
AX_99872618	AX-99872618	Affx-99438342	Lo7_v2_contig_186397	FKKI010165409	2399	+	TACAGAATAATTCCCAAGAATGAAAGCTCGAGAAG[A/G]TCATACACTTGCCTGGACAGTATAATGAATCCATT	A	G	TACAGAATAATTCCCAAGAATGAAAGCTCGAGAAGRTCATACACTTGCCTGGACAGTATAATGAATCCATT	7R	8854247	8854177	8.85421
AX_99717105	AX-99717105	Affx-99593928	Lo7_v2_contig_186397	FKKI010165409	2354	+	CTCTTGTCTGTCCTCATGGTTCCTTTGCTCTCTAC[A/C]ATACCTCTCTACAGAATAATTCCCAAGAATGAAAG	A	C	CTCTTGTCTGTCCTCATGGTTCCTTTGCTCTCTACMATACCTCTCTACAGAATAATTCCCAAGAATGAAAG	7R	8854292	8854222	8.85426
AX_99307151	AX-99307151	Affx-100004760	Lo7_v2_contig_88855	FKKI010067868	1568	+	CCCCCACCCAGATGGACGGGTGACTTTGACCTGGC[C/T]TCCATCGGAATTCCACCTGTAATGCGAACGAGGAA	T	C	CCCCCACCCAGATGGACGGGTGACTTTGACCTGGCYTCCATCGGAATTCCACCTGTAATGCGAACGAGGAA	7R	8934492	8934562	8.93453
AX_99585316	AX-99585316	Affx-99725851	Lo7_v2_contig_88855	FKKI010067868	1609	+	CGGAATTCCACCTGTAATGCGAACGAGGAAACCTC[C/T]GGAGGTGAGGAACGCGCTCCGCGAAAGAAGAGTCG	T	C	CGGAATTCCACCTGTAATGCGAACGAGGAAACCTCYGGAGGTGAGGAACGCGCTCCGCGAAAGAAGAGTCG	7R	8934533	8934603	8.93457
AX_99224758	AX-99224758	Affx-100087021	Lo7_v2_contig_1724704	FKKI010855516	235	+	ACCAACAAGGTACCTGCATCATTTTCACCAACTAT[A/G]CAGCACATAATCACATCTTTCTCACTCCGAAAATA	A	G	ACCAACAAGGTACCTGCATCATTTTCACCAACTATRCAGCACATAATCACATCTTTCTCACTCCGAAAATA	7R	8936419	8936349	8.93638
AX_99570674	AX-99570674	Affx-99740968	Lo7_v2_contig_1392697	FKKI010577257	778	+	ATCGACTTGATAAACTTGATCGACATTACAATGCT[G/T]GTCATTTCAAATGTCAAAAGCTTGAGGGAATTTAT	T	G	ATCGACTTGATAAACTTGATCGACATTACAATGCTKGTCATTTCAAATGTCAAAAGCTTGAGGGAATTTAT	7R	8943807	8943877	8.94384
AX_99604885	AX-99604885	Affx-99706052	Lo7_v2_contig_74959	FKKI010053972	6138	+	GACATGGTCGCAAGAACTTGGTAGACAATAGGCTA[A/C]ACCTATCGGGCTAGAAGAAATGGAACAGAATCTGA	A	C	GACATGGTCGCAAGAACTTGGTAGACAATAGGCTAMACCTATCGGGCTAGAAGAAATGGAACAGAATCTGA	7R	9014682	9014612	9.01465
AX_99327478	AX-99327478	Affx-99984266	Lo7_v2_contig_234999	FKKI010214003	590	+	GATTGCCATCGAAGAAAGGCCATCATGGCTCTCTT[G/T]ACATTATTTATGATACTACTTCGAAGAAAGAGGTT	T	G	GATTGCCATCGAAGAAAGGCCATCATGGCTCTCTTKACATTATTTATGATACTACTTCGAAGAAAGAGGTT	7R	9046343	9046413	9.04638
AX_99347172	AX-99347172	Affx-99964965	Lo7_v2_contig_234999	FKKI010214003	1034	+	AAGGGTGCATTGGGGGGTAGGGTTCTGTAGGGCCC[A/G]TGTAGTCTGGATTTGGGGAAGCCAAGATTGTCCAG	A	G	AAGGGTGCATTGGGGGGTAGGGTTCTGTAGGGCCCRTGTAGTCTGGATTTGGGGAAGCCAAGATTGTCCAG	7R	9046787	9046857	9.04682
AX_99857731	AX-99857731	Affx-99452618	Lo7_v2_contig_367365	FKKI010343218	367	+	TTCTTGTGGCACCGGAGGACGGTAGGCTTGGATTT[G/T]CCCAAATGGTAACGTACTACGGTACCCAACCGAGA	T	G	TTCTTGTGGCACCGGAGGACGGTAGGCTTGGATTTKCCCAAATGGTAACGTACTACGGTACCCAACCGAGA	7R	9048487	9048417	9.04845
AX_99402965	AX-99402965	Affx-99908208	Lo7_v2_contig_15036	FKKI010013884	519	+	GGCTTCATCGTTTGACCATGAATATTTCGTCTACA[C/T]CCAACATACATTATTTCATCTTCGATGTGAAAGTT	T	C	GGCTTCATCGTTTGACCATGAATATTTCGTCTACAYCCAACATACATTATTTCATCTTCGATGTGAAAGTT	7R	9053025	9053095	9.05306
AX_99832334	AX-99832334	Affx-99478191	Lo7_v2_contig_15036	FKKI010013884	762	+	AAATTTCAAACATATGGGTGGCCATGACTCGACCA[A/G]CTAGATGGATCTTATTGATTCTAAAAAAATGTAAA	A	G	AAATTTCAAACATATGGGTGGCCATGACTCGACCARCTAGATGGATCTTATTGATTCTAAAAAAATGTAAA	7R	9053268	9053338	9.0533
AX_99254006	AX-99254006	Affx-100058486	Lo7_v2_contig_154242	FKKI010133255	394	+	ATGTATGATGGTAATAGAATTGTTTCCGATTGGAC[C/T]TCTTTCTGTTTCTTGAAAGTAAATGGTTTCCCATC	T	C	ATGTATGATGGTAATAGAATTGTTTCCGATTGGACYTCTTTCTGTTTCTTGAAAGTAAATGGTTTCCCATC	7R	9096666	9096736	9.0967
AX_99633292	AX-99633292	Affx-99677444	Lo7_v2_contig_154242	FKKI010133255	479	+	TGTATGGTGGTTGTTGAGTTGAAAATAATCTGGCG[A/G]ACAATGATAAAATGAAGAATGGCTGCTCGGACATT	A	G	TGTATGGTGGTTGTTGAGTTGAAAATAATCTGGCGRACAATGATAAAATGAAGAATGGCTGCTCGGACATT	7R	9096751	9096821	9.09679
AX_99429038	AX-99429038	Affx-99881930	Lo7_v2_contig_367365	FKKI010343218	540	+	ACTGGAGATCGCGCGACCAAATTACATTTGCATGG[C/T]TCTGTGGAAGGCGCTGACATCGTTTTCATGCTCGC	T	C	ACTGGAGATCGCGCGACCAAATTACATTTGCATGGYTCTGTGGAAGGCGCTGACATCGTTTTCATGCTCGC	7R	9099670	9099600	9.09963
AX_99530643	AX-99530643	Affx-99781106	Lo7_v2_contig_367365	FKKI010343218	213	+	TGGAGCGCGCAGACTTCTGAGCACATCCTCAAAAT[A/G]GCGTTGAATTCTGTAGTGATCAGTACTGTCCTTGT	A	G	TGGAGCGCGCAGACTTCTGAGCACATCCTCAAAATRGCGTTGAATTCTGTAGTGATCAGTACTGTCCTTGT	7R	9099997	9099927	9.09996
AX_99396536	AX-99396536	Affx-99915572	Lo7_v2_contig_367365	FKKI010343218	187	+	GCGTGTACTCGTCTGACACGGGCAAATGGAGCGCG[A/C]AGACTTCTGAGCACATCCTCAAAATAGCGTTGAAT	A	C	GCGTGTACTCGTCTGACACGGGCAAATGGAGCGCGMAGACTTCTGAGCACATCCTCAAAATAGCGTTGAAT	7R	9100023	9099953	9.09999
AX_99868510	AX-99868510	Affx-99441823	Lo7_v2_contig_338241	FKKI010315119	123	+	CGGAGGATGGTGCGCCGGCCTGCTGACATGGGGCG[C/T]TACTACGCTGAAGTCGTGGTGCTATGCGCCTTGGG	T	C	CGGAGGATGGTGCGCCGGCCTGCTGACATGGGGCGYTACTACGCTGAAGTCGTGGTGCTATGCGCCTTGGG	7R	9100183	9100113	9.10015
AX_99530707	AX-99530707	Affx-99780515	Lo7_v2_contig_13657	FKKI010012535	2500	+	GACAAGGGCCCTTGGCTACATGTATTTTTATGCGT[A/G]TGTTCGTCGTGATTTAATATGATCGATCATGTGGA	A	G	GACAAGGGCCCTTGGCTACATGTATTTTTATGCGTRTGTTCGTCGTGATTTAATATGATCGATCATGTGGA	7R	9244403	9244473	9.24444
AX_99281859	AX-99281859	Affx-100030010	Lo7_v2_contig_338241	FKKI010315119	30	+	CTTGTTCGTGACTGCCGACACGGCCGAGT[A/C]CTCCTCCAATCCAGAAGGAACTCCGAGTTCGTCGT	A	C	CTTGTTCGTGACTGCCGACACGGCCGAGTMCTCCTCCAATCCAGAAGGAACTCCGAGTTCGTCGT	7R	9246019	9245955	9.24599
AX_99548202	AX-99548202	Affx-99762854	Lo7_v2_contig_2897168	FKKI011510782	255	+	TACTACTTCATCAAAGTAGTTCAAGACAGGCGAGA[C/T]TCTTCGCTGAACATTTGGAGCATCCATGTGTTGAG	T	C	TACTACTTCATCAAAGTAGTTCAAGACAGGCGAGAYTCTTCGCTGAACATTTGGAGCATCCATGTGTTGAG	7R	9272895	9272825	9.27286
AX_99880016	AX-99880016	Affx-99430074	Lo7_v2_contig_2870830	FKKI011484521	4900	+	TGGATGTGTGAAAAGAGCAGATTCTGTAATTTAAA[A/T]GCATCTTGGTTGCATGCAAATGAGACACTGACGTC	A	T	TGGATGTGTGAAAAGAGCAGATTCTGTAATTTAAAWGCATCTTGGTTGCATGCAAATGAGACACTGACGTC	7R	9282514	9282444	9.28248
AX_99673578	AX-99673578	Affx-99637303	Lo7_v2_contig_2868439	FKKI011482130	5851	+	CTGTCCGGATAAGGGTAGTCAATACAAGTACTACT[A/G]CCGCCGCCGTATGCTTGGCTGCTTGGGTGAATCAC	A	G	CTGTCCGGATAAGGGTAGTCAATACAAGTACTACTRCCGCCGCCGTATGCTTGGCTGCTTGGGTGAATCAC	7R	9314841	9314771	9.31481
AX_99700440	AX-99700440	Affx-99610289	Lo7_v2_contig_2870062	FKKI011483753	1978	+	GTGACACCAGACGTGGAGACACGTATTGAGCTTAT[C/T]AAAACATTGAGCAGCGTCGCTGCTGGAAAGGTGAG	T	C	GTGACACCAGACGTGGAGACACGTATTGAGCTTATYAAAACATTGAGCAGCGTCGCTGCTGGAAAGGTGAG	7R	9325322	9325392	9.32536
AX_99868558	AX-99868558	Affx-99441775	Lo7_v2_contig_2870062	FKKI011483753	3206	+	AATCGTGATTTCTCATTGTCTCTTTTCAGTTATTA[C/T]TCACATAACAATGATTACCTGGAAATCTGCCGTTG	T	C	AATCGTGATTTCTCATTGTCTCTTTTCAGTTATTAYTCACATAACAATGATTACCTGGAAATCTGCCGTTG	7R	9326550	9326620	9.32658
AX_99711456	AX-99711456	Affx-99599693	Lo7_v2_contig_2870062	FKKI011483753	3463	+	CCGATGCAGTCAAGCCTTCTCAATGCTACACTAGA[A/G]GATAAGAACCTTTCTGAGATCCCGAATTTCAGGTA	A	G	CCGATGCAGTCAAGCCTTCTCAATGCTACACTAGARGATAAGAACCTTTCTGAGATCCCGAATTTCAGGTA	7R	9326807	9326877	9.32684
AX_99408419	AX-99408419	Affx-99903651	Lo7_v2_contig_2870062	FKKI011483753	3599	+	TTATGTTTGCGTGGAAACAGATTACTACTGAAGCA[A/G]GTTGTTACCATGGAGGTGATCCAGTGGACAAAATT	A	G	TTATGTTTGCGTGGAAACAGATTACTACTGAAGCARGTTGTTACCATGGAGGTGATCCAGTGGACAAAATT	7R	9326943	9327013	9.32698
AX_99870594	AX-99870594	Affx-99439718	Lo7_v2_contig_2870062	FKKI011483753	3632	+	CAAGTTGTTACCATGGAGGTGATCCAGTGGACAAA[A/G]TTGTGGGAATTCTTCAAGGATGAATTCGAGAACGA	A	G	CAAGTTGTTACCATGGAGGTGATCCAGTGGACAAARTTGTGGGAATTCTTCAAGGATGAATTCGAGAACGA	7R	9326976	9327046	9.32701
AX_99413712	AX-99413712	Affx-99897827	Lo7_v2_contig_2870062	FKKI011483753	3865	+	TTGGTTGTTTCGAAGTACTATTCGAGGATTACCCT[A/G]AAGAGGCTGGCGGATCTTCTTTGCCTGAGCTTGCA	A	G	TTGGTTGTTTCGAAGTACTATTCGAGGATTACCCTRAAGAGGCTGGCGGATCTTCTTTGCCTGAGCTTGCA	7R	9327209	9327279	9.32724
AX_99688030	AX-99688030	Affx-99622761	Lo7_v2_contig_1404544	FKKI010589097	804	+	ACATGTGGTACTAGCAACCGTGTGGTCAATGATCC[A/G]GGCTTCATCCAAGGTAGCGGTGATGTCGCGCAAGA	A	G	ACATGTGGTACTAGCAACCGTGTGGTCAATGATCCRGGCTTCATCCAAGGTAGCGGTGATGTCGCGCAAGA	7R	9344088	9344018	9.34405
AX_99875090	AX-99875090	Affx-99435265	Lo7_v2_contig_185112	FKKI010164124	166	+	ATTTTCACATCACCGGCAATCGGTTGCAACGCCTC[A/C]ACCAGCGCGCCGACACTTGGATTTTCTTCCCAGCA	A	C	ATTTTCACATCACCGGCAATCGGTTGCAACGCCTCMACCAGCGCGCCGACACTTGGATTTTCTTCCCAGCA	7R	9345224	9345154	9.34519
AX_99347424	AX-99347424	Affx-99964266	Lo7_v2_contig_230057	FKKI010209062	3538	+	TCATTTCTTAGAATGGAGCAGAATCAGTTTTCTGG[C/T]GATCTCCCCGGCACAATCGGAAACCTTGCAAGCTT	T	C	TCATTTCTTAGAATGGAGCAGAATCAGTTTTCTGGYGATCTCCCCGGCACAATCGGAAACCTTGCAAGCTT	7R	9348608	9348538	9.34857
AX_99602192	AX-99602192	Affx-99709650	Lo7_v2_contig_230057	FKKI010209062	3533	+	ACCTCTCATTTCTTAGAATGGAGCAGAATCAGTTT[G/T]CTGGTGATCTCCCCGGCACAATCGGAAACCTTGCA	T	G	ACCTCTCATTTCTTAGAATGGAGCAGAATCAGTTTKCTGGTGATCTCCCCGGCACAATCGGAAACCTTGCA	7R	9348613	9348543	9.34858
AX_99585380	AX-99585380	Affx-99725552	Lo7_v2_contig_230057	FKKI010209062	3376	+	AATTGCACCCAGCTGCAGGTCTTGTCTTTGGGAAC[C/T]AACATGATGCAAGGAAACTTGCCGAGTTCAGTTGG	T	C	AATTGCACCCAGCTGCAGGTCTTGTCTTTGGGAACYAACATGATGCAAGGAAACTTGCCGAGTTCAGTTGG	7R	9348770	9348700	9.34873
AX_99724592	AX-99724592	Affx-99586628	Lo7_v2_contig_2890301	FKKI011503979	613	+	TTCCTTTCTTTCTGCTTGCTCCTTCACGTAATTAT[A/C]TAAATCTACCTAATGACTAAGATCTGCTGTCATTT	A	C	TTCCTTTCTTTCTGCTTGCTCCTTCACGTAATTATMTAAATCTACCTAATGACTAAGATCTGCTGTCATTT	7R	9365331	9365261	9.3653
AX_99464506	AX-99464506	Affx-99846780	Lo7_v2_contig_4149	FKKI010003042	980	+	TTCTATTTTCTTTTGGTCTTTCTTCAAGCAAGGGT[A/C]TGAACTTGCAAGATTCAGTTCACAAGTACAGTACT	A	C	TTCTATTTTCTTTTGGTCTTTCTTCAAGCAAGGGTMTGAACTTGCAAGATTCAGTTCACAAGTACAGTACT	7R	9393363	9393433	9.3934
AX_99795062	AX-99795062	Affx-99516002	Lo7_v2_contig_328896	FKKI010306057	434	+	ATTTCAGGTCTAATGGCAGGCATAGTGAAGAACTT[C/G]ACACTGGTAAAGCACAAGGACAACAAGATTTCCAA	C	G	ATTTCAGGTCTAATGGCAGGCATAGTGAAGAACTTSACACTGGTAAAGCACAAGGACAACAAGATTTCCAA	7R	9468607	9468537	9.46857
AX_99435592	AX-99435592	Affx-99875864	Lo7_v2_contig_301677	FKKI010279541	284	+	GGATAGTATGTGGATGTGATTCAGTTGCTTAGTAT[A/C]ATTCTAAATTTGCGATTTAATCTCCCAAAGATGGT	A	C	GGATAGTATGTGGATGTGATTCAGTTGCTTAGTATMATTCTAAATTTGCGATTTAATCTCCCAAAGATGGT	7R	9475069	9475139	9.4751
AX_99366030	AX-99366030	Affx-99945318	Lo7_v2_contig_5435	FKKI010004328	1260	+	CCGGGAGCGATGGCGCATTCTTCCAGGTCCACTCC[A/G]TGATCTGTCCTCTCATACGGAACATGGTCGTGTCG	A	G	CCGGGAGCGATGGCGCATTCTTCCAGGTCCACTCCRTGATCTGTCCTCTCATACGGAACATGGTCGTGTCG	7R	9509511	9509441	9.50948
AX_99460906	AX-99460906	Affx-99850093	Lo7_v2_contig_5435	FKKI010004328	603	+	ATATCCAGAATGCAGTAGGTGGATTCTCAACTGGA[A/T]CATATTCGTCGTCAGCATCCTCAGCATAATGGGGC	A	T	ATATCCAGAATGCAGTAGGTGGATTCTCAACTGGAWCATATTCGTCGTCAGCATCCTCAGCATAATGGGGC	7R	9510168	9510098	9.51013
AX_99340078	AX-99340078	Affx-99971746	Lo7_v2_contig_4641	FKKI010003534	1065	+	CGGCGAAGAGAAGTTTTCGAGGACATAGTGTAGCA[G/T]CGCGTCCCCGGGAGAGAACATGAACGGCGCCGACG	T	G	CGGCGAAGAGAAGTTTTCGAGGACATAGTGTAGCAKCGCGTCCCCGGGAGAGAACATGAACGGCGCCGACG	7R	9513655	9513585	9.51362
AX_99491194	AX-99491194	Affx-99820603	Lo7_v2_contig_4641	FKKI010003534	595	+	GCATGCGCATGCGGCAGACCGCCTGAAGGAAGGAC[A/G]TCAGCATGGCTGGGACACAGCGAGGAAGATGACGA	A	G	GCATGCGCATGCGGCAGACCGCCTGAAGGAAGGACRTCAGCATGGCTGGGACACAGCGAGGAAGATGACGA	7R	9514125	9514055	9.51409
AX_99259145	AX-99259145	Affx-100053378	Lo7_v2_contig_61476	FKKI010040489	6632	+	GGAGCTGACACAACAAGAATACCACCATCCATTTG[A/C]GCAGCACCGGTGATCATGTTCTATGTAATCCACAG	A	C	GGAGCTGACACAACAAGAATACCACCATCCATTTGMGCAGCACCGGTGATCATGTTCTATGTAATCCACAG	7R	9528241	9528171	9.52821
AX_99430019	AX-99430019	Affx-99881279	Lo7_v2_contig_61476	FKKI010040489	6575	+	TTTGGAACCTGTCGAGCTAGAAGAATATGCTCCTT[C/T]GTTTGTGGCATGGGGCCATCAGGAGCTGACACAAC	T	C	TTTGGAACCTGTCGAGCTAGAAGAATATGCTCCTTYGTTTGTGGCATGGGGCCATCAGGAGCTGACACAAC	7R	9528298	9528228	9.52826
AX_99640768	AX-99640768	Affx-99669693	Lo7_v2_contig_61476	FKKI010040489	4275	+	ATTTCGGCCTCAAACTTCTTGTAGGTCTTTACGGT[A/G]CCGGGTTTGCACACCACCTGATATTGTACAAAATG	A	G	ATTTCGGCCTCAAACTTCTTGTAGGTCTTTACGGTRCCGGGTTTGCACACCACCTGATATTGTACAAAATG	7R	9530598	9530528	9.53056
AX_99493330	AX-99493330	Affx-99818016	Lo7_v2_contig_5627	FKKI010004520	1000	+	GAAATTGTTTGCCTGGGATGCAATTTAGAACAATT[C/G]TTCTATGATATTTTCATATATTCAAAACAAGATAA	C	G	GAAATTGTTTGCCTGGGATGCAATTTAGAACAATTSTTCTATGATATTTTCATATATTCAAAACAAGATAA	7R	9578828	9578758	9.57879
AX_99872770	AX-99872770	Affx-99437547	Lo7_v2_contig_5627	FKKI010004520	946	+	AGTACAAAATTGAGTGGAGATCGGGTATCTGAGTG[A/C]CCTACACCCTTTTGCATGGAAATTGTTTGCCTGGG	A	C	AGTACAAAATTGAGTGGAGATCGGGTATCTGAGTGMCCTACACCCTTTTGCATGGAAATTGTTTGCCTGGG	7R	9578882	9578812	9.57885
AX_99551005	AX-99551005	Affx-99760681	Lo7_v2_contig_5627	FKKI010004520	255	+	TCACTATTAATGGGAGTTCTGACTAGTTCATTTGG[A/C]ATAACATCATTAAAAATTGATGAGAGAAAAGCATG	A	C	TCACTATTAATGGGAGTTCTGACTAGTTCATTTGGMATAACATCATTAAAAATTGATGAGAGAAAAGCATG	7R	9579573	9579503	9.57954
AX_99371738	AX-99371738	Affx-99939717	Lo7_v2_contig_4402	FKKI010003295	2735	+	CCTTGAGTGAGATTTTCTCATTGATATAGCAAAGC[C/G]GTATAGCTCAGGATTTTTTTTATGAGTGCATTATC	C	G	CCTTGAGTGAGATTTTCTCATTGATATAGCAAAGCSGTATAGCTCAGGATTTTTTTTATGAGTGCATTATC	7R	9580368	9580298	9.58033
AX_99802838	AX-99802838	Affx-99508172	Lo7_v2_contig_4402	FKKI010003295	626	+	AGCTTGAGCTTCGTCTGGCTCGCCATCTTTCCAGT[C/G]ATAGCTCTTGTTTTCATACGAGCGCTGCAGCTCAA	C	G	AGCTTGAGCTTCGTCTGGCTCGCCATCTTTCCAGTSATAGCTCTTGTTTTCATACGAGCGCTGCAGCTCAA	7R	9582477	9582407	9.58244
AX_99786729	AX-99786729	Affx-99523952	Lo7_v2_contig_1364433	FKKI010548994	1190	+	GTAACATCGAGCTTGCCCCGGTGACGGCAAGCTTG[G/T]CAACCCTTTCATCTTCTTGCCTCCTCATCCTCGCT	T	G	GTAACATCGAGCTTGCCCCGGTGACGGCAAGCTTGKCAACCCTTTCATCTTCTTGCCTCCTCATCCTCGCT	7R	9591127	9591197	9.59116
AX_99670641	AX-99670641	Affx-99639969	Lo7_v2_contig_1364433	FKKI010548994	1807	+	GTCCAAGCGTCCACAACGGCTTCGTTGGAACTGAC[A/G]AGAGTCACCTTCACTGGATTCTTGGCTGTGTCGAT	A	G	GTCCAAGCGTCCACAACGGCTTCGTTGGAACTGACRAGAGTCACCTTCACTGGATTCTTGGCTGTGTCGAT	7R	9591744	9591814	9.59178
AX_99482953	AX-99482953	Affx-99828104	Lo7_v2_contig_1364433	FKKI010548994	1900	+	CCCAGCATGTTGACCAGTTGTTTCCTACTATTTGC[A/G]GCATCGGCTATTGTGTTTGGTCTCTCATGGAGGCT	A	G	CCCAGCATGTTGACCAGTTGTTTCCTACTATTTGCRGCATCGGCTATTGTGTTTGGTCTCTCATGGAGGCT	7R	9591837	9591907	9.59187
AX_99314653	AX-99314653	Affx-99997263	Lo7_v2_contig_1364433	FKKI010548994	2062	+	CATTTCTGCATTGTAATTGCTACGATTCTATTCCT[A/C]GCAATGGCTGGGACAACCAGAGAAAAATGATGCCA	A	C	CATTTCTGCATTGTAATTGCTACGATTCTATTCCTMGCAATGGCTGGGACAACCAGAGAAAAATGATGCCA	7R	9591999	9592069	9.59203
AX_99513982	AX-99513982	Affx-99797797	Lo7_v2_contig_1364433	FKKI010548994	2209	+	AACATGTTTGTTCTATATCTATAAAATCTGGTTCA[A/G]TTCTTCTTGTAAATACATACAATTAATTCGCTATC	A	G	AACATGTTTGTTCTATATCTATAAAATCTGGTTCARTTCTTCTTGTAAATACATACAATTAATTCGCTATC	7R	9592146	9592216	9.59218
AX_99579395	AX-99579395	Affx-99731710	Lo7_v2_contig_1364433	FKKI010548994	2843	+	CACAAAAACATAGATAACACATTCAACAAGGAAAT[A/G]CTAGGACAATAGTTTTCACCCGGACATTAAACGGT	A	G	CACAAAAACATAGATAACACATTCAACAAGGAAATRCTAGGACAATAGTTTTCACCCGGACATTAAACGGT	7R	9592780	9592850	9.59281
AX_99405569	AX-99405569	Affx-99906032	Lo7_v2_contig_1364433	FKKI010548994	5328	+	CAGTTTTGAGGGAACCTTAACCTGACACAATTACC[C/G]AAAAAGACTTTTGCTCCGCTTTATATATAAAGCAC	C	G	CAGTTTTGAGGGAACCTTAACCTGACACAATTACCSAAAAAGACTTTTGCTCCGCTTTATATATAAAGCAC	7R	9595265	9595335	9.5953
AX_99421950	AX-99421950	Affx-99890084	Lo7_v2_contig_297014	FKKI010274986	277	+	ATCACAACCCTGGGGGAAATAATATCCATTGTCTA[G/T]ACTCTCCATTGACATAGCACCTACGAATTCAACGC	T	G	ATCACAACCCTGGGGGAAATAATATCCATTGTCTAKACTCTCCATTGACATAGCACCTACGAATTCAACGC	7R	9602228	9602158	9.60219
AX_99697918	AX-99697918	Affx-99613335	Lo7_v2_contig_297014	FKKI010274986	271	+	GTGTATATCACAACCCTGGGGGAAATAATATCCAT[C/T]GTCTAGACTCTCCATTGACATAGCACCTACGAATT	T	C	GTGTATATCACAACCCTGGGGGAAATAATATCCATYGTCTAGACTCTCCATTGACATAGCACCTACGAATT	7R	9602234	9602164	9.6022
AX_99551793	AX-99551793	Affx-99759282	Lo7_v2_contig_2890550	FKKI011504228	247	+	ACTCTAGTACTACCTCTGAGCCATAATAAATGTCG[C/G]GGTTTTAAACATGGAAGTAGTATTTTCCATTGTCA	C	G	ACTCTAGTACTACCTCTGAGCCATAATAAATGTCGSGGTTTTAAACATGGAAGTAGTATTTTCCATTGTCA	7R	9607642	9607712	9.60768
AX_99700330	AX-99700330	Affx-99610399	Lo7_v2_contig_206414	FKKI010185423	1489	+	TCATCGGGAGGGCTCTCGGAGTTTACAGTTCATGG[A/G]AAGCTTGCAGTGTACAAGTGGCAGGGTACAACAAC	A	G	TCATCGGGAGGGCTCTCGGAGTTTACAGTTCATGGRAAGCTTGCAGTGTACAAGTGGCAGGGTACAACAAC	7R	9635541	9635611	9.63558
AX_99799642	AX-99799642	Affx-99510641	Lo7_v2_contig_177773	FKKI010156785	139	+	GAAATTAATGTTTGTGTCATTTTATGGCATATGAA[A/T]GTGATTATTTTGTAATACAGACCAACGTTGTTTTA	A	T	GAAATTAATGTTTGTGTCATTTTATGGCATATGAAWGTGATTATTTTGTAATACAGACCAACGTTGTTTTA	7R	9881440	9881510	9.88148
AX_99641366	AX-99641366	Affx-99669284	Lo7_v2_contig_143322	FKKI010122335	104	+	CTCTACCCACCTGCCGCGACCGACGATTTTGCCCA[A/G]CAAATCTTGCGCCGCTACTCGTCCTCCATCCCTGA	A	G	CTCTACCCACCTGCCGCGACCGACGATTTTGCCCARCAAATCTTGCGCCGCTACTCGTCCTCCATCCCTGA	7R	9973684	9973614	9.97365
AX_99672993	AX-99672993	Affx-99638328	Lo7_v2_contig_65913	FKKI010044926	214	+	TAACTGCGAGCGTGCTGGTCTAAAAACACATGTGT[C/G]TTGACTTTTTTTACTTGTACACAAAAATATCTATA	C	G	TAACTGCGAGCGTGCTGGTCTAAAAACACATGTGTSTTGACTTTTTTTACTTGTACACAAAAATATCTATA	7R	9998786	9998856	9.99882
AX_99572345	AX-99572345	Affx-99738790	Lo7_v2_contig_199280	FKKI010178289	163	+	TCATCAACTCATTCAAATCTTGTACAGTGGTTTTC[C/T]CATCGTGTAGAATAGGGTGATAGATGAGAACAATT	T	C	TCATCAACTCATTCAAATCTTGTACAGTGGTTTTCYCATCGTGTAGAATAGGGTGATAGATGAGAACAATT	7R	10004760	10004690	10.0047
AX_99504913	AX-99504913	Affx-99806375	Lo7_v2_contig_311571	FKKI010289206	321	+	CTGTACATCTTAAGGACCTTTACTGGTTGTATTCT[G/T]CACTCTTATGTCGGCTACGTATCTGTAAAATCAGA	T	G	CTGTACATCTTAAGGACCTTTACTGGTTGTATTCTKCACTCTTATGTCGGCTACGTATCTGTAAAATCAGA	7R	10009666	10009736	10.0097
AX_99255232	AX-99255232	Affx-100056566	Lo7_v2_contig_314682	FKKI010292230	287	+	TTTTTGGTGACTCTGCCGGGGATGAAATTCCGAAC[A/G]TTCCATCCTGACCGCTCTTGATACAAAGAGACCAT	A	G	TTTTTGGTGACTCTGCCGGGGATGAAATTCCGAACRTTCCATCCTGACCGCTCTTGATACAAAGAGACCAT	7R	10012421	10012351	10.0124
AX_99297428	AX-99297428	Affx-100014413	Lo7_v2_contig_313535	FKKI010291117	185	+	CTATCAAGCGCCAAGCTTTTTTGGCCAAGAATGCT[C/T]GGTTAAAAGCCCTCATGTCCTTCAACCCCATGCCA	T	C	CTATCAAGCGCCAAGCTTTTTTGGCCAAGAATGCTYGGTTAAAAGCCCTCATGTCCTTCAACCCCATGCCA	7R	10027902	10027832	10.0279
AX_99250869	AX-99250869	Affx-100061687	Lo7_v2_contig_313535	FKKI010291117	131	+	CCGAAGGGTAGTATCTGGCCTTCATAAGTCATGCA[C/T]AGAGGCTGTCCGGCGTGTCTATCAAGCGCCAAGCT	T	C	CCGAAGGGTAGTATCTGGCCTTCATAAGTCATGCAYAGAGGCTGTCCGGCGTGTCTATCAAGCGCCAAGCT	7R	10027956	10027886	10.0279
AX_99262415	AX-99262415	Affx-100050087	Lo7_v2_contig_353859	FKKI010330263	383	+	CTCAGAGCAGGAGCTGAGAAGGAACATGAGCCATT[A/C]CTTCCCATTATCAATGAGAACATCATCATTAGGTA	A	C	CTCAGAGCAGGAGCTGAGAAGGAACATGAGCCATTMCTTCCCATTATCAATGAGAACATCATCATTAGGTA	7R	10065507	10065437	10.0655
AX_99765950	AX-99765950	Affx-99544721	Lo7_v2_contig_1380449	FKKI010565010	823	+	TATAATAAAAGGCACAATAGAGCAGCAGGGGATCG[C/T]TCATAATCAGGGTTACATCATTTATAATAGGAGGC	T	C	TATAATAAAAGGCACAATAGAGCAGCAGGGGATCGYTCATAATCAGGGTTACATCATTTATAATAGGAGGC	7R	10080445	10080515	10.0805
AX_99603784	AX-99603784	Affx-99707166	Lo7_v2_contig_363508	FKKI010339546	271	+	AGAAGGGACTCCATATAGCCTTGAAGGAATCTGAT[C/G]GAAACATCTAAAGGAGGAGCGGGTTTCTCATGGGT	C	G	AGAAGGGACTCCATATAGCCTTGAAGGAATCTGATSGAAACATCTAAAGGAGGAGCGGGTTTCTCATGGGT	7R	10149860	10149790	10.1498
AX_99446658	AX-99446658	Affx-99865308	Lo7_v2_contig_1354949	FKKI010539510	1285	+	ATACCACTCGGGCAAGGTCTATGGTGAATGTGCTC[C/G]TGATGGATGCCATTGCATAGTATGTGTGTTATCTG	C	G	ATACCACTCGGGCAAGGTCTATGGTGAATGTGCTCSTGATGGATGCCATTGCATAGTATGTGTGTTATCTG	7R	10167050	10167120	10.1671
AX_99615342	AX-99615342	Affx-99696165	Lo7_v2_contig_1395070	FKKI010579629	1681	+	GTGACAATTAGTTGACTCGATGACAATAGTTGTAG[A/G]TAATATTAATCAATTTCTGAGATTTATCGTCTTGT	A	G	GTGACAATTAGTTGACTCGATGACAATAGTTGTAGRTAATATTAATCAATTTCTGAGATTTATCGTCTTGT	7R	10167462	10167532	10.1675
AX_99285484	AX-99285484	Affx-100026410	Lo7_v2_contig_1356388	FKKI010540949	690	+	ACCCGCATTAGTTAGTAAAACTAATCTCCGATTTG[A/G]AGGCCCCTGGAATTTTGAGGCCCTGTGCGGTTGCA	A	G	ACCCGCATTAGTTAGTAAAACTAATCTCCGATTTGRAGGCCCCTGGAATTTTGAGGCCCTGTGCGGTTGCA	7R	10180070	10180140	10.1801
AX_99306739	AX-99306739	Affx-100005646	Lo7_v2_contig_1369956	FKKI010554517	1460	+	AAAAAGATAAAATTAAGAAGAAAGCAAGGGCGCGA[C/G]TGAAGACCCGACCCGACTGCCACGCAGCCGGCCCG	C	G	AAAAAGATAAAATTAAGAAGAAAGCAAGGGCGCGASTGAAGACCCGACCCGACTGCCACGCAGCCGGCCCG	7R	10190366	10190436	10.1904
AX_99868198	AX-99868198	Affx-99442607	Lo7_v2_contig_1369956	FKKI010554517	1595	+	GCAAACCAAGAAGTTACTCACCGCGACCGTACGCT[A/C]CAGATCCTGCGCCCGCTCCTGCTCGTCCCGCACAA	A	C	GCAAACCAAGAAGTTACTCACCGCGACCGTACGCTMCAGATCCTGCGCCCGCTCCTGCTCGTCCCGCACAA	7R	10190501	10190571	10.1905
AX_99813417	AX-99813417	Affx-99496930	Lo7_v2_contig_1369956	FKKI010554517	2296	+	AGCCGCCATCGCAGCCAGCGGCATCTCAAGGGGCA[C/G]CCTGCATGTCGCGAAGATAACATTAGAAGGGCGCA	C	G	AGCCGCCATCGCAGCCAGCGGCATCTCAAGGGGCASCCTGCATGTCGCGAAGATAACATTAGAAGGGCGCA	7R	10191202	10191272	10.1912
AX_99817644	AX-99817644	Affx-99492853	Lo7_v2_contig_268865	FKKI010247313	1317	+	GGTGCCGTGGTGAGAAAGTGTTGGAAGCTTCATGT[C/T]CGGGTCGGCGTAGGGTGGTGGTCGGTTTGGTGGCG	T	C	GGTGCCGTGGTGAGAAAGTGTTGGAAGCTTCATGTYCGGGTCGGCGTAGGGTGGTGGTCGGTTTGGTGGCG	7R	10269667	10269737	10.2697
AX_99456435	AX-99456435	Affx-99855046	Lo7_v2_contig_345414	FKKI010322101	1056	+	AAGTTTTGACTGAATTTTGGTGTTAACTGGGCTTC[C/T]TGGTAGACAATTGGATTCGTTGTTGGACTAGTGTC	T	C	AAGTTTTGACTGAATTTTGGTGTTAACTGGGCTTCYTGGTAGACAATTGGATTCGTTGTTGGACTAGTGTC	7R	10293158	10293088	10.2931
AX_99441977	AX-99441977	Affx-99868964	Lo7_v2_contig_295724	FKKI010273721	604	+	GGTGTTGTTGCCAGTGTATTTTGCACGGTAGTCAT[C/G]GACCGATTATTGGGTGCTCCAGGGCTCTAAGGCTT	C	G	GGTGTTGTTGCCAGTGTATTTTGCACGGTAGTCATSGACCGATTATTGGGTGCTCCAGGGCTCTAAGGCTT	7R	10295195	10295265	10.2952
AX_99541779	AX-99541779	Affx-99769399	Lo7_v2_contig_359091	FKKI010335303	1315	+	CCGTGTCTGTCGATCTAATAATAAAGCTGGGCTTG[A/C]GGTCAAAGACATCCATAAGCAAAATAATCCCTCTT	A	C	CCGTGTCTGTCGATCTAATAATAAAGCTGGGCTTGMGGTCAAAGACATCCATAAGCAAAATAATCCCTCTT	7R	10303035	10303105	10.3031
AX_99361146	AX-99361146	Affx-99951025	Lo7_v2_contig_1411041	FKKI010595583	499	+	TTGATCTCGAGTGCGGAGCGCAGATCAACCAGTTT[A/G]CAGATTCTCAGGGTGAGGTGCCTAAGCCTACCGCA	A	G	TTGATCTCGAGTGCGGAGCGCAGATCAACCAGTTTRCAGATTCTCAGGGTGAGGTGCCTAAGCCTACCGCA	7R	10319925	10319995	10.32
AX_99583811	AX-99583811	Affx-99727057	Lo7_v2_contig_161435	FKKI010140447	616	+	CTCCGACAGTTAACCAAGGCTTGTTGTCGGACTAG[A/T]TTTACCAAAAAGTGATGATAACAAGATAATCATAT	A	T	CTCCGACAGTTAACCAAGGCTTGTTGTCGGACTAGWTTTACCAAAAAGTGATGATAACAAGATAATCATAT	7R	10366045	10365975	10.366
AX_99685274	AX-99685274	Affx-99626022	Lo7_v2_contig_1411041	FKKI010595583	659	+	CGCGGGAGAAGGACATGAACTGATGTACAATCTCC[A/G]CGAGCAGCAGGGCGGTGCCGCTCGCCGGCGGCGGC	A	G	CGCGGGAGAAGGACATGAACTGATGTACAATCTCCRCGAGCAGCAGGGCGGTGCCGCTCGCCGGCGGCGGC	7R	10415616	10415686	10.4157
AX_99623606	AX-99623606	Affx-99687769	Lo7_v2_contig_64724	FKKI010043737	321	+	CAATTGACCTATACCTATATATGCAAACTAAAATT[G/T]TATATCCTCTCATCTTCGATTGCATTCACACATAT	T	G	CAATTGACCTATACCTATATATGCAAACTAAAATTKTATATCCTCTCATCTTCGATTGCATTCACACATAT	7R	10437281	10437351	10.4373
AX_99824244	AX-99824244	Affx-99486344	Lo7_v2_contig_64724	FKKI010043737	2070	+	TTTCCGTTGTTTTTAAGGAAACTCTTACAATCATC[C/T]GGTGGGTCGCGGCGTCCGCCACCTGCCCTGCATTA	T	C	TTTCCGTTGTTTTTAAGGAAACTCTTACAATCATCYGGTGGGTCGCGGCGTCCGCCACCTGCCCTGCATTA	7R	10439030	10439100	10.4391
AX_99442510	AX-99442510	Affx-99869465	Lo7_v2_contig_1476265	FKKI010660619	709	+	ATGGACGTTGAAGACGACATCACTTGGAAATTCGA[A/G]GCAAATGGAGAATACTCAGCAGGCTCTGCTTATAG	A	G	ATGGACGTTGAAGACGACATCACTTGGAAATTCGARGCAAATGGAGAATACTCAGCAGGCTCTGCTTATAG	7R	10486045	10486115	10.4861
AX_99651503	AX-99651503	Affx-99659136	Lo7_v2_contig_145226	FKKI010124239	6657	+	ATGTAGCCCCCAAGTCTTAGGCAGGACTGCCAATT[A/G]TGTGTAAACAACCCCACCATGGCTGCGATGTAAGA	A	G	ATGTAGCCCCCAAGTCTTAGGCAGGACTGCCAATTRTGTGTAAACAACCCCACCATGGCTGCGATGTAAGA	7R	10490989	10490919	10.491
AX_99342307	AX-99342307	Affx-99969363	Lo7_v2_contig_145226	FKKI010124239	3680	+	TCGGCAATGATAGACCCCGCAAGCGGCATATCAAT[C/T]AGTGATAAGCAATTAGTGCTCATGTCGTACTTGAG	T	C	TCGGCAATGATAGACCCCGCAAGCGGCATATCAATYAGTGATAAGCAATTAGTGCTCATGTCGTACTTGAG	7R	10493966	10493896	10.4939
AX_99738115	AX-99738115	Affx-99572340	Lo7_v2_contig_145226	FKKI010124239	2069	+	ACCAGGTGTCCAAGGACAAGATAAGAAGTCTGGGC[A/G]TGGAGCTGACCCCCCTGGAGACGAGCCTCAAGGAG	A	G	ACCAGGTGTCCAAGGACAAGATAAGAAGTCTGGGCRTGGAGCTGACCCCCCTGGAGACGAGCCTCAAGGAG	7R	10495577	10495507	10.4955
AX_99872306	AX-99872306	Affx-99437913	Lo7_v2_contig_145226	FKKI010124239	1652	+	AGATACTGCATGGTTGAAAGAGTCATTCACCACTC[G/T]GAGCTTGCCAAGATCATACACGAGATGTATCCCGA	T	G	AGATACTGCATGGTTGAAAGAGTCATTCACCACTCKGAGCTTGCCAAGATCATACACGAGATGTATCCCGA	7R	10495994	10495924	10.496
AX_99752072	AX-99752072	Affx-99558238	isotig18740	NA	902	+	NA	T	G	GA[G/T]CTTGCCAAGATCATACACGAGATGTATCCC	7R	10495958	10495926	10.496
AX_99275886	AX-99275886	Affx-100036093	Lo7_v2_contig_145226	FKKI010124239	1534	+	TTGGTGTTTTGACGCAGGATCATCTTCTACATACG[C/G]CAATTTCAGCTTTGGATGGATAAACGTTAAAGATG	C	G	TTGGTGTTTTGACGCAGGATCATCTTCTACATACGSCAATTTCAGCTTTGGATGGATAAACGTTAAAGATG	7R	10496112	10496042	10.4961
AX_99356526	AX-99356526	Affx-99955686	Lo7_v2_contig_145226	FKKI010124239	744	+	CTACTTCAGCAATGGTATGTGCTATCCAAGACCCT[C/T]GCAGAAGAGGCTGCATGGAAGTTCGCAAATGATAA	T	C	CTACTTCAGCAATGGTATGTGCTATCCAAGACCCTYGCAGAAGAGGCTGCATGGAAGTTCGCAAATGATAA	7R	10496902	10496832	10.4969
AX_99424440	AX-99424440	Affx-99886884	Lo7_v2_contig_1383493	FKKI010568054	2236	+	CATGTCTCGTCAACTAGTACATCAGGAGTCCTTGG[C/T]TTCCCATTGTAGGCAACAGCAGCCATGGATGAGGT	T	C	CATGTCTCGTCAACTAGTACATCAGGAGTCCTTGGYTTCCCATTGTAGGCAACAGCAGCCATGGATGAGGT	7R	10497818	10497888	10.4979
AX_99516261	AX-99516261	Affx-99794950	Lo7_v2_contig_146950	FKKI010125963	3852	+	CTTATGTGTGTCTTTACTGTCTTGCAGGCTGAGTT[A/G]CTCGACCCAGCAGTCAATGGAACGCTCAATGTTCT	A	G	CTTATGTGTGTCTTTACTGTCTTGCAGGCTGAGTTRCTCGACCCAGCAGTCAATGGAACGCTCAATGTTCT	7R	10497999	10497929	10.498
AX_99676519	AX-99676519	Affx-99634124	Lo7_v2_contig_146950	FKKI010125963	3657	+	TTCCACACTGCCTCTCCCTTCTATCACAACGTCAA[A/G]GATCCCAAGGTTAGCATGTACTATGCCATGACCAT	A	G	TTCCACACTGCCTCTCCCTTCTATCACAACGTCAARGATCCCAAGGTTAGCATGTACTATGCCATGACCAT	7R	10498194	10498124	10.4982
AX_99854536	AX-99854536	Affx-99456463	Lo7_v2_contig_146950	FKKI010125963	2155	+	TGGCGACGGAGGCACGCACAAGACACGCGGGCTCA[G/T]TCGGCGGGAGGCGAAAGAATATCTCCTCGAGGAGC	T	G	TGGCGACGGAGGCACGCACAAGACACGCGGGCTCAKTCGGCGGGAGGCGAAAGAATATCTCCTCGAGGAGC	7R	10499702	10499632	10.4997
AX_99759839	AX-99759839	Affx-99550685	Lo7_v2_contig_146950	FKKI010125963	1517	+	TAGAATTTCTACACTATCATCAACATCATGTGTAA[C/G]CATAAAGTGAAGTGCGTCTTCAATGAGGATGGAGG	C	G	TAGAATTTCTACACTATCATCAACATCATGTGTAASCATAAAGTGAAGTGCGTCTTCAATGAGGATGGAGG	7R	10500340	10500270	10.5003
AX_99348131	AX-99348131	Affx-99964071	Lo7_v2_contig_146950	FKKI010125963	1503	+	CTCAAGTCATATTTTAGAATTTCTACACTATCATC[A/G]ACATCATGTGTAAGCATAAAGTGAAGTGCGTCTTC	A	G	CTCAAGTCATATTTTAGAATTTCTACACTATCATCRACATCATGTGTAAGCATAAAGTGAAGTGCGTCTTC	7R	10500354	10500284	10.5003
AX_99737545	AX-99737545	Affx-99573509	Lo7_v2_contig_146950	FKKI010125963	1426	+	CCATCGCCATGAGGATAGTGGAACCGCTAATGATA[A/G]CTCCCGACAACGGCACATCAATCAACGATAAGCAA	A	G	CCATCGCCATGAGGATAGTGGAACCGCTAATGATARCTCCCGACAACGGCACATCAATCAACGATAAGCAA	7R	10500431	10500361	10.5004
AX_99414030	AX-99414030	Affx-99897497	Lo7_v2_contig_1383493	FKKI010568054	136	+	ATGCCCATGAAGCCTCAACAAGAAATGGTGCAAAT[C/G]AACAGCTTCAGCGCTCTTCAGTGTCCGGGAAGCCT	C	G	ATGCCCATGAAGCCTCAACAAGAAATGGTGCAAATSAACAGCTTCAGCGCTCTTCAGTGTCCGGGAAGCCT	7R	10514789	10514859	10.5148
AX_99644379	AX-99644379	Affx-99666365	Lo7_v2_contig_1383493	FKKI010568054	398	+	TGCTGAAGGAACTTCATATGCAAGGATATGTGCCA[A/G]GGCAACATCTTTAACATTTATCCATCCAAAGCTGA	A	G	TGCTGAAGGAACTTCATATGCAAGGATATGTGCCARGGCAACATCTTTAACATTTATCCATCCAAAGCTGA	7R	10515051	10515121	10.5151
AX_99231529	AX-99231529	Affx-100080584	Lo7_v2_contig_1383493	FKKI010568054	2185	+	ACAGAAAGACATATTACCTGATTCTTTTCACAGAC[C/G]TCTGCACTTGAAAACCATGTCTCGTCAACTAGTAC	C	G	ACAGAAAGACATATTACCTGATTCTTTTCACAGACSTCTGCACTTGAAAACCATGTCTCGTCAACTAGTAC	7R	10516838	10516908	10.5169
AX_99707117	AX-99707117	Affx-99604109	Lo7_v2_contig_2880492	FKKI011494183	539	+	GCCAACAACCGATGGCTTCGTCTTCTCTCCTGCCA[A/C]GCCTTCCGTGGTCGCTACCGTAAGTTCCATGGATC	A	C	GCCAACAACCGATGGCTTCGTCTTCTCTCCTGCCAMGCCTTCCGTGGTCGCTACCGTAAGTTCCATGGATC	7R	10518738	10518808	10.5188
AX_99280770	AX-99280770	Affx-100031065	Lo7_v2_contig_2880492	FKKI011494183	807	+	TTGTTTGGGACCCCATGACGGGTCGCCAAAGAAAG[A/T]TGGAAGTGCCCACGTCGATGGGCTACCTCGATGGG	A	T	TTGTTTGGGACCCCATGACGGGTCGCCAAAGAAAGWTGGAAGTGCCCACGTCGATGGGCTACCTCGATGGG	7R	10519006	10519076	10.519
AX_99507647	AX-99507647	Affx-99803565	Lo7_v2_contig_2880492	FKKI011494183	947	+	GTATTCTTAGGCCTTGACATGACTGATGATGAGGA[A/C]TGTGTTGCACATGCACGTGTGTCCTTGCCGGTGAC	A	C	GTATTCTTAGGCCTTGACATGACTGATGATGAGGAMTGTGTTGCACATGCACGTGTGTCCTTGCCGGTGAC	7R	10519146	10519216	10.5192
AX_99848092	AX-99848092	Affx-99462882	Lo7_v2_contig_2880492	FKKI011494183	1392	+	TTCTCCCTATTCAAAATCCCAAAAAGAGACTTAGA[C/T]TGGTTGGATCTGTGGAGAACAGTGATATCATTTTC	T	C	TTCTCCCTATTCAAAATCCCAAAAAGAGACTTAGAYTGGTTGGATCTGTGGAGAACAGTGATATCATTTTC	7R	10519591	10519661	10.5196
AX_99301740	AX-99301740	Affx-100011075	Lo7_v2_contig_1420057	FKKI010604592	140	+	TGCCGGCGGAAGGGCTCTATTATCAGTTGTTTCTT[C/T]GCATTTTGTTAGGGTTTTTGTCATGCTCAGGAGGA	T	C	TGCCGGCGGAAGGGCTCTATTATCAGTTGTTTCTTYGCATTTTGTTAGGGTTTTTGTCATGCTCAGGAGGA	7R	10556249	10556319	10.5563
AX_99260817	AX-99260817	Affx-100051263	Lo7_v2_contig_1420057	FKKI010604592	896	+	ATAATGCTACAAAAATGCTTAAGGTTACCCTACCG[A/G]GGTCAGAGAAATATGAGGCAACTTATTATTTGCTC	A	G	ATAATGCTACAAAAATGCTTAAGGTTACCCTACCGRGGTCAGAGAAATATGAGGCAACTTATTATTTGCTC	7R	10557005	10557075	10.557
AX_99708477	AX-99708477	Affx-99602058	Lo7_v2_contig_1420057	FKKI010604592	1387	+	TCTTCTTGAGTGTTGCATTCTTTATAACTGGATCT[C/T]AGGGTTTGATATTGATGATTATTTGTCAGATGAGG	T	C	TCTTCTTGAGTGTTGCATTCTTTATAACTGGATCTYAGGGTTTGATATTGATGATTATTTGTCAGATGAGG	7R	10557496	10557566	10.5575
AX_99717076	AX-99717076	Affx-99593958	Lo7_v2_contig_2872803	FKKI011486494	291	+	AGTCCAAGAATCGGCCCCAAGAGCAAGCTTCGCGT[A/G]CCCCGGCGAAGCCAAGAAACGCCGTGCTTGCTGAC	A	G	AGTCCAAGAATCGGCCCCAAGAGCAAGCTTCGCGTRCCCCGGCGAAGCCAAGAAACGCCGTGCTTGCTGAC	7R	10590561	10590631	10.5906
AX_99295173	AX-99295173	Affx-100016850	Lo7_v2_contig_2872803	FKKI011486494	472	+	GCGCCCAAATCGGCAGTGAGAACTAACGTACAGAT[A/G]TCTGAGTTAATCTTAGTTGATCAGCACACAATTGG	A	G	GCGCCCAAATCGGCAGTGAGAACTAACGTACAGATRTCTGAGTTAATCTTAGTTGATCAGCACACAATTGG	7R	10590742	10590812	10.5908
AX_99546690	AX-99546690	Affx-99764410	isotig21596	NA	304	+	NA	A	C	CCAATCAACCGAAAAGCGGTGTGCAATCAT[A/C]ATCAAAAAGCAGCTAAAAAGGAATCCACTG	7R	10613721	10613781	10.6138
AX_99446277	AX-99446277	Affx-99865688	Lo7_v2_contig_2875069	FKKI011488760	2028	+	ATGAATGCTGAGCTGCCAGTGGATTCCTTTTTAGC[C/T]GCTTTTTGATGATGATTGCACACCGCTTTTCGGTT	T	C	ATGAATGCTGAGCTGCCAGTGGATTCCTTTTTAGCYGCTTTTTGATGATGATTGCACACCGCTTTTCGGTT	7R	10613797	10613727	10.6138
AX_99494935	AX-99494935	Affx-99817303	Lo7_v2_contig_2875069	FKKI011488760	1802	+	GCTCGTTCCCGGACAGACCTTTGAGGAGGTAGCCG[A/G]GGAGACGAAAGCCTGATCTCATAGACTCCGCCCGC	A	G	GCTCGTTCCCGGACAGACCTTTGAGGAGGTAGCCGRGGAGACGAAAGCCTGATCTCATAGACTCCGCCCGC	7R	10614023	10613953	10.614
AX_99438992	AX-99438992	Affx-99872979	Lo7_v2_contig_2875069	FKKI011488760	650	+	CCCCAGACCAAGAGTATGGATCCATCTCACTTCTC[C/T]ATCATTTGGCCATGATGATGATGATGATGCAAGTT	T	C	CCCCAGACCAAGAGTATGGATCCATCTCACTTCTCYATCATTTGGCCATGATGATGATGATGATGCAAGTT	7R	10615175	10615105	10.6151
AX_99651830	AX-99651830	Affx-99659534	Lo7_v2_contig_19909	FKKI010018554	1157	+	TGAAAGTGTCTATGATGAGACGTTCAGGTACAAAC[A/G]TAGACTGCTCTTGAGAGATTATTCTCCCCGAGGTA	A	G	TGAAAGTGTCTATGATGAGACGTTCAGGTACAAACRTAGACTGCTCTTGAGAGATTATTCTCCCCGAGGTA	7R	10616276	10616206	10.6162
AX_99230478	AX-99230478	Affx-100081637	Lo7_v2_contig_19909	FKKI010018554	923	+	CAACAAAAATAAATACGAAGAAATCATGTCCCCTG[C/T]CGCAGACCTAGAGATGGCCGAGAAACATCCAAACT	T	C	CAACAAAAATAAATACGAAGAAATCATGTCCCCTGYCGCAGACCTAGAGATGGCCGAGAAACATCCAAACT	7R	10616511	10616441	10.6165
AX_99631491	AX-99631491	Affx-99679366	Lo7_v2_contig_2533	FKKI010001426	4332	+	ATATCAAAGTATGATATATTTGGTTCAGAACTCAG[C/T]ATTAAGTTTCTAATCATGTTAAGATATGGAAGATG	T	C	ATATCAAAGTATGATATATTTGGTTCAGAACTCAGYATTAAGTTTCTAATCATGTTAAGATATGGAAGATG	7R	10620314	10620244	10.6203
AX_99744594	AX-99744594	Affx-99566125	Lo7_v2_contig_386340	FKKI010361325	252	+	CCTGCCCACGGTGCGCACGGGTGACGAAGGAAGTA[G/T]GAAGAATTAGAGGGGGCTGATTATCCGTCCATCGG	T	G	CCTGCCCACGGTGCGCACGGGTGACGAAGGAAGTAKGAAGAATTAGAGGGGGCTGATTATCCGTCCATCGG	7R	10625311	10625241	10.6253
AX_99885019	AX-99885019	Affx-99425379	Lo7_v2_contig_121428	FKKI010100441	1485	+	GGTAATTACTTATAGTGTCATACTCTAAGCAGCTA[C/T]TGGATTTCTGAACTTGAAATCTTTCCACTATCTGC	T	C	GGTAATTACTTATAGTGTCATACTCTAAGCAGCTAYTGGATTTCTGAACTTGAAATCTTTCCACTATCTGC	7R	10629467	10629397	10.6294
AX_99714327	AX-99714327	Affx-99596259	Lo7_v2_contig_8745	FKKI010007637	263	+	GCTTGCCGTCGACACTCTGCTGCCACTTCTCGCCG[A/G]TGACTTGCTCCAGCACAGGCCGGAGGCCACTCACC	A	G	GCTTGCCGTCGACACTCTGCTGCCACTTCTCGCCGRTGACTTGCTCCAGCACAGGCCGGAGGCCACTCACC	7R	10651913	10651983	10.6519
AX_99811896	AX-99811896	Affx-99498380	Lo7_v2_contig_184829	FKKI010163841	423	+	GAAAGACATGGCACCAACGCATTTCATAAGCCCAC[A/G]CTATATCTACATTCCTTAGATAAAAGGAAAAGGAA	A	G	GAAAGACATGGCACCAACGCATTTCATAAGCCCACRCTATATCTACATTCCTTAGATAAAAGGAAAAGGAA	7R	10682098	10682168	10.6821
AX_99874508	AX-99874508	Affx-99435833	Lo7_v2_contig_252166	FKKI010231164	577	+	GGGTCAGCGACACAGATGTCAGATATTTTCTCAAT[C/T]CGGATGATGTAGTTCATGTACAAGGAAAAAAGGCG	T	C	GGGTCAGCGACACAGATGTCAGATATTTTCTCAATYCGGATGATGTAGTTCATGTACAAGGAAAAAAGGCG	7R	10754525	10754455	10.7545
AX_99439811	AX-99439811	Affx-99871580	Lo7_v2_contig_9431	FKKI010008323	349	+	TTGAATGTGTGAATTTGCTCTTGAACTGATAGAGC[A/C]AGTTGCAGTAGTATTATCTTTATCCGATATGAGTG	A	C	TTGAATGTGTGAATTTGCTCTTGAACTGATAGAGCMAGTTGCAGTAGTATTATCTTTATCCGATATGAGTG	7R	10756856	10756926	10.7569
AX_99418830	AX-99418830	Affx-99893212	Lo7_v2_contig_177408	FKKI010156420	199	+	TACATCGCTAGGGAAGAGGAATGAGGCTGTTAGAC[A/G]CGGAAGTCGAAGTTATCCTTCCCTCTATCTCGTTA	A	G	TACATCGCTAGGGAAGAGGAATGAGGCTGTTAGACRCGGAAGTCGAAGTTATCCTTCCCTCTATCTCGTTA	7R	10780151	10780221	10.7802
AX_99533103	AX-99533103	Affx-99778612	Lo7_v2_contig_403311	FKKI010377878	234	+	GCACTTATAAAATAAAAAGGAAAGATAAGCTGACG[A/G]AAGCTAACGTACATAAATGCACTTATAAAAAAATT	A	G	GCACTTATAAAATAAAAAGGAAAGATAAGCTGACGRAAGCTAACGTACATAAATGCACTTATAAAAAAATT	7R	10783770	10783700	10.7837
AX_99355899	AX-99355899	Affx-99955832	Lo7_v2_contig_2871393	FKKI011485084	267	+	CGGATGACACCATGCTATTTTTTGAAGCTTCTGGC[C/T]AGCAAGCGGATGTTGTTAAAGGCTTGTTGAACACT	T	C	CGGATGACACCATGCTATTTTTTGAAGCTTCTGGCYAGCAAGCGGATGTTGTTAAAGGCTTGTTGAACACT	7R	10826316	10826386	10.8264
AX_99387304	AX-99387304	Affx-99924767	Lo7_v2_contig_2871393	FKKI011485084	2957	+	TTGAATTGCCGAGCTTCCACCGCGCCACCTCGATC[C/G]AGATTGTGTGGCATGGCATGAGCTTCTTCACACAG	C	G	TTGAATTGCCGAGCTTCCACCGCGCCACCTCGATCSAGATTGTGTGGCATGGCATGAGCTTCTTCACACAG	7R	10829006	10829076	10.829
AX_99269321	AX-99269321	Affx-100042461	Lo7_v2_contig_65961	FKKI010044974	6251	+	TGCATGAAGTTGTATCGAAATCAACATCCATGTGT[C/T]AAAATGTCTGAGCATAGTGCCCAGAAGACCAACAT	T	C	TGCATGAAGTTGTATCGAAATCAACATCCATGTGTYAAAATGTCTGAGCATAGTGCCCAGAAGACCAACAT	7R	10845508	10845438	10.8455
AX_99686542	AX-99686542	Affx-99624228	Lo7_v2_contig_162384	FKKI010141396	791	+	CCTTGAACTAATCCTAGTTTTCTCAGACTGGGTGG[A/G]ACATGTGTGCTCCAACCTAATCTTCTTAATGCAGA	A	G	CCTTGAACTAATCCTAGTTTTCTCAGACTGGGTGGRACATGTGTGCTCCAACCTAATCTTCTTAATGCAGA	7R	10868313	10868383	10.8683
AX_99555676	AX-99555676	Affx-99755999	Lo7_v2_contig_182792	FKKI010161804	1041	+	ATTTCTCTTCATTTTTCTGCTTTCATATATATCTT[C/T]CCCTTTTTTTTCATAATAAAGCGAATAGTGCTTCT	T	C	ATTTCTCTTCATTTTTCTGCTTTCATATATATCTTYCCCTTTTTTTTCATAATAAAGCGAATAGTGCTTCT	7R	10906612	10906542	10.9066
AX_99263947	AX-99263947	Affx-100048562	Lo7_v2_contig_182792	FKKI010161804	891	+	TAAAGATGTAGCCAACCACCTTGTTAGAAAAAAGA[A/T]GTTCAATGGTAACTTGCTCCTAATGGTAACTTGCT	A	T	TAAAGATGTAGCCAACCACCTTGTTAGAAAAAAGAWGTTCAATGGTAACTTGCTCCTAATGGTAACTTGCT	7R	10906762	10906692	10.9067
AX_99871284	AX-99871284	Affx-99439197	Lo7_v2_contig_104474	FKKI010083487	5413	+	TACCGCCACTTCCATGGAGCTCCCCCCATGTTGGG[C/G]TTCCTTTATTCCTGGCCACAATTCTCCCGCCAACG	C	G	TACCGCCACTTCCATGGAGCTCCCCCCATGTTGGGSTTCCTTTATTCCTGGCCACAATTCTCCCGCCAACG	7R	10927605	10927535	10.9276
AX_99471241	AX-99471241	Affx-99840197	Lo7_v2_contig_143912	FKKI010122925	803	+	GACGAATATGAAGCGTTGGACTGCCGCCATGGCCG[C/T]GTTCTCTTTGAAAACCCCTTTGGGTGTCCCGCCCC	T	C	GACGAATATGAAGCGTTGGACTGCCGCCATGGCCGYGTTCTCTTTGAAAACCCCTTTGGGTGTCCCGCCCC	7R	10949141	10949071	10.9491
AX_99422886	AX-99422886	Affx-99888703	Lo7_v2_contig_125970	FKKI010104983	12702	+	TTCAATCATCTGTTGTCAATGCCTTGCAGCCTCAC[A/C]CTTTCTGCAAACATGGATTTATCAGCGTGATTCCA	A	C	TTCAATCATCTGTTGTCAATGCCTTGCAGCCTCACMCTTTCTGCAAACATGGATTTATCAGCGTGATTCCA	7R	10987313	10987383	10.9873
AX_99670752	AX-99670752	Affx-99639858	Lo7_v2_contig_125970	FKKI010104983	13092	+	AGTGTCTTCAAATCAATCTCGTAGATACCAAGATC[G/T]ATGGTCACGAAAATGATATCCTGGCCCTCCACAGA	T	G	AGTGTCTTCAAATCAATCTCGTAGATACCAAGATCKATGGTCACGAAAATGATATCCTGGCCCTCCACAGA	7R	10987703	10987773	10.9877
AX_99245168	AX-99245168	Affx-100067396	Lo7_v2_contig_125970	FKKI010104983	13221	+	ATGACTTTGCGCTGAGTCCATGACGCAACTCCGTT[C/G]GAATCCATCTTCCTTGACCATATGTAGAGGGTTAA	C	G	ATGACTTTGCGCTGAGTCCATGACGCAACTCCGTTSGAATCCATCTTCCTTGACCATATGTAGAGGGTTAA	7R	10987832	10987902	10.9879

## Sheet: b
Supplementary table S8b: Mapping of 600K SNP array markers associated with leaf rust resistance in 180 Nordic Seed hybrid rye (Secale cereale L.) elite breeding lines on chromosome arm 7RS in the 'Lo7' reference genome to Weining rye reference genome using NCBI blastn function
Marker ID	Chromosome	Alignment	Alignment identity (%)	Mismatches	Gap opens	Query start	Query end	Sequence start	Sequence end	Position (Mbp)
AX_99819417	7R	71	95.775	3	0	1	71	5811899	5811829	5.8119
AX_99515483	7R	71	98.592	1	0	1	71	5813586	5813516	5.81359
AX_99636231	7R	71	98.592	1	0	1	71	5816147	5816217	5.81615
AX_99656719	7R	71	98.592	1	0	1	71	5816201	5816271	5.8162
AX_99328381	7R	71	98.592	1	0	1	71	5826604	5826674	5.8266
AX_99357209	7R	71	98.592	1	0	1	71	5855867	5855797	5.85587
AX_99782798	7R	71	98.592	1	0	1	71	5857346	5857276	5.85735
AX_99427545	7R	71	98.592	1	0	1	71	5857501	5857431	5.8575
AX_99648815	7R	71	98.592	1	0	1	71	5857549	5857479	5.85755
AX_99349620	7R	71	98.592	1	0	1	71	5863165	5863095	5.86317
AX_99439314	7R	71	98.592	1	0	1	71	5867094	5867164	5.86709
AX_99640069	7R	71	95.775	3	0	1	71	5867159	5867229	5.86716
AX_99772817	7R	71	98.592	1	0	1	71	5867842	5867912	5.86784
AX_99602203	7R	71	98.592	1	0	1	71	5867942	5868012	5.86794
AX_99682960	7R	71	98.592	1	0	1	71	5868362	5868432	5.86836
AX_99876583	7R	71	98.592	1	0	1	71	5891235	5891165	5.89123
AX_99861231	7R	70	97.143	2	0	2	71	5922206	5922137	5.92221
AX_99318487	7R	72	97.222	1	1	1	71	5928882	5928811	5.92888
AX_99824206	7R	71	98.592	1	0	1	71	6017797	6017867	6.0178
AX_99293429	7R	71	97.183	2	0	1	71	6020796	6020866	6.0208
AX_99865709	7R	71	94.366	4	0	1	71	6021128	6021198	6.02113
AX_99249417	7R	71	97.183	2	0	1	71	6021188	6021258	6.02119
AX_99887486	7R	71	98.592	1	0	1	71	6245212	6245142	6.24521
AX_99466452	7R	71	98.592	1	0	1	71	6259378	6259448	6.25938
AX_99874941	7R	71	98.592	1	0	1	71	6261386	6261456	6.26139
AX_99381369	7R	71	98.592	1	0	1	71	6261546	6261616	6.26155
AX_99267231	7R	71	97.183	2	0	1	71	6327983	6327913	6.32798
AX_99255488	7R	71	98.592	1	0	1	71	6329151	6329081	6.32915
AX_99489510	7R	71	98.592	1	0	1	71	6329523	6329453	6.32952
AX_99314768	7R	71	98.592	1	0	1	71	6333486	6333416	6.33349
AX_99361151	7R	71	98.592	1	0	1	71	6333951	6333881	6.33395
AX_99461164	7R	71	98.592	1	0	1	71	6333990	6333920	6.33399
AX_99874438	7R	71	98.592	1	0	1	71	6334126	6334056	6.33413
AX_99426518	7R	71	98.592	1	0	1	71	6334306	6334236	6.33431
AX_99825729	7R	71	98.592	1	0	1	71	6339237	6339307	6.33924
AX_99506327	7R	71	95.775	3	0	1	71	6339590	6339660	6.33959
AX_99810506	7R	71	97.183	2	0	1	71	6340083	6340153	6.34008
AX_99439117	7R	71	95.775	3	0	1	71	6342743	6342813	6.34274
AX_99475970	7R	71	98.592	1	0	1	71	6352130	6352200	6.35213
AX_99426787	7R	71	95.775	3	0	1	71	6517433	6517503	6.51743
AX_99252725	7R	71	95.775	3	0	1	71	6517504	6517574	6.5175
AX_99887926	7R	71	92.958	5	0	1	71	6520343	6520273	6.52034
AX_99812260	7R	71	97.183	2	0	1	71	6520471	6520541	6.52047
AX_99673125	7R	71	98.592	1	0	1	71	6522443	6522513	6.52244
AX_99401290	7R	69	97.101	2	0	1	69	6528654	6528722	6.52865
AX_99367508	7R	71	98.592	1	0	1	71	6664725	6664795	6.66472
AX_99418083	7R	71	97.183	2	0	1	71	6665535	6665605	6.66554
AX_99306692	7R	71	98.592	1	0	1	71	6665815	6665885	6.66582
AX_99510193	7R	71	97.183	2	0	1	71	6671621	6671691	6.67162
AX_99752318	7R	71	94.366	4	0	1	71	6753103	6753173	6.7531
AX_99241991	7R	71	92.958	5	0	1	71	6769730	6769800	6.76973
AX_99523347	7R	71	98.592	1	0	1	71	6803274	6803204	6.80327
AX_99338081	7R	71	98.592	1	0	1	71	6830944	6831014	6.83094
AX_99329646	7R	71	97.183	2	0	1	71	6831081	6831151	6.83108
AX_99462032	7R	71	98.592	1	0	1	71	6831531	6831601	6.83153
AX_99673448	7R	71	97.183	2	0	1	71	6834987	6834917	6.83499
AX_99842164	7R	71	98.592	1	0	1	71	6846762	6846832	6.84676
AX_99811499	7R	71	98.592	1	0	1	71	6846900	6846970	6.8469
AX_99716425	7R	71	98.592	1	0	1	71	6847324	6847394	6.84732
AX_99319335	7R	71	94.366	4	0	1	71	6851606	6851676	6.85161
AX_99624882	7R	71	98.592	1	0	1	71	6857858	6857788	6.85786
AX_99778251	7R	71	97.183	2	0	1	71	6858455	6858385	6.85846
AX_99342924	7R	71	95.775	3	0	1	71	6891026	6890956	6.89103
AX_99567459	7R	71	97.183	2	0	1	71	7397874	7397804	7.39787
AX_99547432	7R	71	98.592	1	0	1	71	7399681	7399751	7.39968
AX_99431864	7R	71	98.592	1	0	1	71	7404811	7404881	7.40481
AX_99247699	7R	71	98.592	1	0	1	71	7407448	7407378	7.40745
AX_99605333	7R	71	98.592	1	0	1	71	7422070	7422000	7.42207
AX_99882087	7R	71	94.366	4	0	1	71	7826024	7825954	7.82602
AX_99607831	7R	71	97.183	2	0	1	71	7826105	7826035	7.82611
AX_99847056	7R	70	98.571	1	0	1	70	7829870	7829801	7.82987
AX_99772373	7R	71	98.592	1	0	1	71	7841312	7841382	7.84131
AX_99477049	7R	71	98.592	1	0	1	71	7841342	7841412	7.84134
AX_99668180	7R	71	98.592	1	0	1	71	7842592	7842662	7.84259
AX_99810710	7R	71	98.592	1	0	1	71	7842652	7842722	7.84265
AX_99886860	7R	30	100	0	0	1	30	7843513	7843542	7.84351
AX_99825116	7R	71	98.592	1	0	1	71	7844634	7844704	7.84463
AX_99236119	7R	71	98.592	1	0	1	71	7845131	7845201	7.84513
AX_99885804	7R	71	95.775	3	0	1	71	7845664	7845734	7.84566
AX_99591134	7R	71	98.592	1	0	1	71	7856865	7856935	7.85686
AX_99333224	7R	71	97.183	2	0	1	71	7858973	7858903	7.85897
AX_99547637	7R	71	95.775	3	0	1	71	8006351	8006421	8.00635
AX_99423970	7R	71	97.183	2	0	1	71	8006620	8006690	8.00662
AX_99793494	7R	71	97.183	2	0	1	71	8019176	8019246	8.01918
AX_99755112	7R	71	98.592	1	0	1	71	8047532	8047462	8.04753
AX_99293619	7R	71	98.592	1	0	1	71	8224241	8224171	8.22424
AX_99564365	7R	71	97.183	2	0	1	71	8224403	8224333	8.2244
AX_99380499	7R	71	98.592	1	0	1	71	8225154	8225084	8.22515
AX_99308399	7R	71	98.592	1	0	1	71	8235909	8235979	8.23591
AX_99235824	7R	71	98.592	1	0	1	71	8236327	8236397	8.23633
AX_99334529	7R	71	98.592	1	0	1	71	8249664	8249734	8.24966
AX_99827324	7R	71	97.183	2	0	1	71	8250697	8250767	8.2507
AX_99615025	7R	71	98.592	1	0	1	71	8252737	8252807	8.25274
AX_99495902	7R	71	98.592	1	0	1	71	8263851	8263921	8.26385
AX_99569946	7R	71	98.592	1	0	1	71	8264680	8264750	8.26468
AX_99444859	7R	121	98.347	1	1	1	121	8303337	8303456	8.30334
AX_99276990	7R	71	97.183	2	0	1	71	8341762	8341832	8.34176
AX_99381367	7R	71	98.592	1	0	1	71	8341952	8342022	8.34195
AX_99789848	7R	71	98.592	1	0	1	71	8341988	8342058	8.34199
AX_99592257	7R	70	92.857	1	1	2	71	8344110	8344175	8.34411
AX_99330543	7R	71	95.775	3	0	1	71	8344816	8344886	8.34482
AX_99645453	7R	71	98.592	1	0	1	71	8352743	8352673	8.35274
AX_99694871	7R	71	97.183	2	0	1	71	8353596	8353526	8.3536
AX_99226469	7R	71	98.592	1	0	1	71	8353712	8353642	8.35371
AX_99851906	7R	71	98.592	1	0	1	71	8355883	8355953	8.35588
AX_99791433	7R	71	98.592	1	0	1	71	8356165	8356235	8.35617
AX_99565876	7R	71	97.183	2	0	1	71	8360866	8360936	8.36087
AX_99364252	7R	71	92.958	5	0	1	71	8361112	8361182	8.36111
AX_99733614	7R	71	98.592	1	0	1	71	8362772	8362702	8.36277
AX_99296339	7R	71	94.366	4	0	1	71	8367212	8367142	8.36721
AX_99773845	7R	71	95.775	3	0	1	71	8447703	8447773	8.4477
AX_99502421	7R	71	98.592	1	0	1	71	8447874	8447944	8.44787
AX_99667322	7R	71	97.183	2	0	1	71	8451093	8451163	8.45109
AX_99630080	7R	71	98.592	1	0	1	71	8466624	8466694	8.46662
AX_99290166	7R	71	98.592	1	0	1	71	8475128	8475058	8.47513
AX_99712130	7R	71	95.775	3	0	1	71	8698540	8698610	8.69854
AX_99401876	7R	72	97.222	1	1	1	71	9328585	9328656	9.32859
AX_99859503	7R	71	98.592	1	0	1	71	9328625	9328695	9.32863
AX_99452945	7R	71	98.592	1	0	1	71	9332629	9332699	9.33263
AX_99419428	7R	71	98.592	1	0	1	71	9332838	9332908	9.33284
AX_99301299	7R	71	97.183	1	1	1	71	9333163	9333232	9.33316
AX_99456374	7R	71	98.592	1	0	1	71	9333768	9333838	9.33377
AX_99346340	7R	71	98.592	1	0	1	71	9333897	9333967	9.3339
AX_99454044	7R	71	98.592	1	0	1	71	9334198	9334268	9.3342
AX_99660632	7R	71	98.592	1	0	1	71	9334399	9334469	9.3344
AX_99686298	7R	71	98.592	1	0	1	71	9335146	9335216	9.33515
AX_99491299	7R	71	97.183	2	0	1	71	9335761	9335831	9.33576
AX_99316678	7R	71	97.183	2	0	1	71	9335811	9335881	9.33581
AX_99757533	7R	71	97.183	2	0	1	71	9340240	9340310	9.34024
AX_99796019	7R	68	97.059	1	1	5	71	9455952	9455885	9.45595
AX_99601135	7R	32	96.875	0	1	1	31	9456044	9456075	9.45604
AX_99676042	7R	71	98.592	1	0	1	71	9588924	9588994	9.58892
AX_99680509	7R	71	97.183	2	0	1	71	9646195	9646265	9.6462
AX_99612019	7R	71	97.183	2	0	1	71	9730254	9730184	9.73025
AX_99672969	7R	71	97.183	1	1	1	71	9730394	9730325	9.73039
AX_99722865	7R	71	98.592	1	0	1	71	9730655	9730585	9.73066
AX_99385519	7R	71	98.592	1	0	1	71	9770263	9770193	9.77026
AX_99878768	7R	71	98.592	1	0	1	71	9770921	9770851	9.77092
AX_99432374	7R	71	98.592	1	0	1	71	9771095	9771025	9.7711
AX_99319425	7R	43	97.674	0	1	1	43	9903798	9903757	9.9038
AX_99574150	7R	71	97.183	2	0	1	71	9968647	9968577	9.96865
AX_99594061	7R	62	98.387	0	1	1	62	9970546	9970606	9.97055
AX_99679606	7R	71	97.183	2	0	1	71	9973731	9973801	9.97373
AX_99656538	7R	92	98.913	0	1	1	92	10112217	10112127	10.1122
AX_99544442	7R	62	98.387	0	1	1	62	10112453	10112513	10.1125
AX_99290629	7R	71	97.183	2	0	1	71	10113943	10114013	10.1139
AX_99552333	7R	71	98.592	1	0	1	71	10114637	10114707	10.1146
AX_99850984	7R	71	95.775	3	0	1	71	10115465	10115535	10.1155
AX_99806488	7R	71	98.592	1	0	1	71	10117566	10117636	10.1176
AX_99453161	7R	71	95.775	3	0	1	71	10117857	10117927	10.1179
AX_99468468	7R	72	95.833	2	1	1	71	10118865	10118936	10.1189
AX_99742276	7R	72	95.833	2	1	1	71	10118867	10118938	10.1189
AX_99866415	7R	71	95.775	3	0	1	71	10119016	10119086	10.119
AX_99881232	7R	71	95.775	3	0	1	71	10119090	10119160	10.1191
AX_99512975	7R	71	97.183	2	0	1	71	10119265	10119335	10.1193
AX_99570519	7R	71	97.183	2	0	1	71	10119341	10119411	10.1193
AX_99626447	7R	71	95.775	3	0	1	71	10155475	10155405	10.1555
AX_99448172	7R	69	97.101	2	0	3	71	10166212	10166144	10.1662
AX_99693219	7R	71	97.183	2	0	1	71	10235596	10235526	10.2356
AX_99641524	7R	71	95.775	3	0	1	71	10237997	10237927	10.238
AX_99518416	7R	71	98.592	1	0	1	71	10238074	10238004	10.2381
AX_99634196	7R	71	98.592	1	0	1	71	10238281	10238211	10.2383
AX_99551806	7R	71	98.592	1	0	1	71	10238344	10238274	10.2383
AX_99528681	7R	71	98.592	1	0	1	71	10238519	10238449	10.2385
AX_99748715	7R	71	98.592	1	0	1	71	10238801	10238731	10.2388
AX_99244869	7R	71	98.592	1	0	1	71	10239363	10239293	10.2394
AX_99467071	7R	71	98.592	1	0	1	71	10239454	10239384	10.2395
AX_99474066	7R	72	98.611	0	1	1	72	10239516	10239446	10.2395
AX_99370891	7R	71	98.592	1	0	1	71	10239567	10239497	10.2396
AX_99870116	7R	71	98.592	1	0	1	71	10239663	10239593	10.2397
AX_99329272	7R	71	98.592	1	0	1	71	10240793	10240723	10.2408
AX_99462478	7R	71	98.592	1	0	1	71	10240832	10240762	10.2408
AX_99649706	7R	71	98.592	1	0	1	71	10240937	10240867	10.2409
AX_99629889	7R	71	98.592	1	0	1	71	10241027	10240957	10.241
AX_99764478	7R	71	98.592	1	0	1	71	10242098	10242028	10.2421
AX_99677255	7R	71	98.592	1	0	1	71	10244533	10244463	10.2445
AX_99686635	7R	71	98.592	1	0	1	71	10245745	10245675	10.2457
AX_99244764	7R	71	98.592	1	0	1	71	10246479	10246409	10.2465
AX_99381802	7R	71	98.592	1	0	1	71	10246962	10246892	10.247
AX_99872775	7R	71	98.592	1	0	1	71	10247730	10247660	10.2477
AX_99712754	7R	71	98.592	1	0	1	71	10263315	10263245	10.2633
AX_99374767	7R	71	98.592	1	0	1	71	10264919	10264989	10.2649
AX_99789977	7R	71	98.592	1	0	1	71	10267092	10267022	10.2671
AX_99712432	7R	71	98.592	1	0	1	71	10280135	10280065	10.2801
AX_99394069	7R	41	97.561	0	1	1	41	10317383	10317422	10.3174
AX_99727875	7R	62	98.387	0	1	1	62	10317416	10317476	10.3174
AX_99620406	7R	71	95.775	3	0	1	71	10317513	10317443	10.3175
AX_99285405	7R	71	98.592	1	0	1	71	10317883	10317813	10.3179
AX_99519460	7R	71	98.592	1	0	1	71	10317904	10317834	10.3179
AX_99681204	7R	71	98.592	1	0	1	71	10319752	10319682	10.3198
AX_99431004	7R	71	98.592	1	0	1	71	10342780	10342850	10.3428
AX_99375990	7R	71	98.592	1	0	1	71	10357442	10357512	10.3574
AX_99873667	7R	69	94.203	4	0	1	69	10382193	10382125	10.3822
AX_99347346	7R	71	95.775	3	0	1	71	10384242	10384312	10.3842
AX_99247583	7R	71	98.592	1	0	1	71	10420175	10420245	10.4202
AX_99661219	7R	71	98.592	1	0	1	71	10472183	10472253	10.4722
AX_99656458	7R	71	98.592	1	0	1	71	10480260	10480330	10.4803
AX_99355585	7R	69	97.101	2	0	3	71	10481569	10481637	10.4816
AX_99650482	7R	71	95.775	3	0	1	71	10527054	10527124	10.5271
AX_99860764	7R	68	98.529	1	0	4	71	10527265	10527332	10.5273
AX_99439863	7R	71	98.592	1	0	1	71	10528344	10528414	10.5283
AX_99574673	7R	71	95.775	3	0	1	71	10528616	10528686	10.5286
AX_99322089	7R	71	97.183	2	0	1	71	10532282	10532352	10.5323
AX_99339690	7R	71	98.592	1	0	1	71	10552143	10552073	10.5521
AX_99804255	7R	71	98.592	1	0	1	71	10552566	10552496	10.5526
AX_99456533	7R	71	98.592	1	0	1	71	10555636	10555566	10.5556
AX_99274853	7R	71	98.592	1	0	1	71	10556332	10556262	10.5563
AX_99855319	7R	71	98.592	1	0	1	71	10562214	10562144	10.5622
AX_99642272	7R	68	97.059	2	0	1	68	10563662	10563595	10.5637
AX_99513737	7R	71	98.592	1	0	1	71	10563734	10563664	10.5637
AX_99772121	7R	71	98.592	1	0	1	71	10563990	10563920	10.564
AX_99224140	7R	69	94.203	4	0	1	69	10572372	10572440	10.5724
AX_99261425	7R	70	94.286	4	0	1	70	10573171	10573240	10.5732
AX_99453980	7R	71	98.592	1	0	1	71	10575458	10575528	10.5755
AX_99596275	7R	71	95.775	3	0	1	71	10575525	10575595	10.5755
AX_99774818	7R	71	98.592	1	0	1	71	10663169	10663099	10.6632
AX_99782957	7R	71	98.592	1	0	1	71	10663196	10663126	10.6632
AX_99864983	7R	68	97.059	2	0	1	68	11230678	11230745	11.2307
AX_99222773	7R	71	97.183	2	0	1	71	11349738	11349808	11.3497
AX_99865764	7R	71	98.592	1	0	1	71	11352903	11352973	11.3529
AX_99521785	7R	71	95.775	3	0	1	71	11353196	11353266	11.3532
AX_99539766	7R	71	95.775	3	0	1	71	11382255	11382325	11.3823
AX_99752856	7R	71	97.183	2	0	1	71	11440943	11440873	11.4409
AX_99282171	7R	71	92.958	3	1	1	71	11441715	11441647	11.4417
AX_99774627	7R	71	97.183	2	0	1	71	11441970	11441900	11.442
AX_99302056	7R	71	97.183	1	1	1	71	11442523	11442454	11.4425
AX_99709783	7R	68	97.059	2	0	4	71	11442562	11442495	11.4426
AX_99565444	7R	71	98.592	1	0	1	71	11442701	11442631	11.4427
AX_99464219	7R	71	95.775	3	0	1	71	11442917	11442847	11.4429
AX_99625530	7R	71	97.183	2	0	1	71	11443227	11443157	11.4432
AX_99562955	7R	71	98.592	1	0	1	71	11456187	11456117	11.4562
AX_99289770	7R	71	97.183	2	0	1	71	11456838	11456768	11.4568
AX_99294050	7R	71	95.775	3	0	1	71	11471180	11471110	11.4712
AX_99500481	7R	71	95.775	3	0	1	71	11471201	11471131	11.4712
AX_99732431	7R	71	97.183	2	0	1	71	11492736	11492666	11.4927
AX_99648888	7R	71	97.183	2	0	1	71	11493153	11493083	11.4932
AX_99589942	7R	71	97.183	2	0	1	71	11503664	11503594	11.5037
AX_99490074	7R	71	92.958	5	0	1	71	11503757	11503687	11.5038
AX_99578669	7R	69	97.101	2	0	3	71	11503886	11503818	11.5039
AX_99509160	7R	69	98.551	1	0	1	69	11504232	11504164	11.5042
AX_99794036	7R	71	98.592	1	0	1	71	11504579	11504509	11.5046
AX_99783748	7R	71	98.592	1	0	1	71	11504682	11504612	11.5047
AX_99611812	7R	71	98.592	1	0	1	71	11544034	11544104	11.544
AX_99759850	7R	71	97.183	2	0	1	71	11547441	11547511	11.5474
AX_99561460	7R	71	97.183	2	0	1	71	11548681	11548611	11.5487
AX_99739415	7R	71	94.366	4	0	1	71	11548934	11548864	11.5489
AX_99555960	7R	71	98.592	1	0	1	71	11549042	11548972	11.549
AX_99256390	7R	62	98.387	0	1	1	62	11549112	11549052	11.5491
AX_99794320	7R	71	98.592	1	0	1	71	11549222	11549152	11.5492
AX_99819231	7R	71	97.183	2	0	1	71	11549452	11549382	11.5495
AX_99611464	7R	71	98.592	1	0	1	71	11552516	11552446	11.5525
AX_99314868	7R	71	98.592	1	0	1	71	11552539	11552469	11.5525
AX_99529993	7R	71	95.775	3	0	1	71	11624539	11624469	11.6245
AX_99792064	7R	71	94.366	4	0	1	71	11624594	11624524	11.6246
AX_99705510	7R	71	98.592	1	0	1	71	11625777	11625847	11.6258
AX_99794995	7R	71	98.592	1	0	1	71	11625873	11625943	11.6259
AX_99249296	7R	72	90.278	5	2	1	71	11718463	11718393	11.7185
AX_99448623	7R	62	98.387	0	1	1	62	11718953	11719013	11.719
AX_99666960	7R	71	97.183	2	0	1	71	11719361	11719291	11.7194
AX_99314091	7R	71	97.183	2	0	1	71	11719517	11719447	11.7195
AX_99783707	7R	71	97.183	2	0	1	71	11719838	11719768	11.7198
AX_99434757	7R	71	97.183	2	0	1	71	11719868	11719798	11.7199
AX_99612341	7R	71	95.775	3	0	1	71	11720402	11720332	11.7204
AX_99539123	7R	71	97.183	2	0	1	71	11720447	11720377	11.7204
AX_99388540	7R	71	98.592	1	0	1	71	11720801	11720731	11.7208
AX_99605760	7R	71	98.592	1	0	1	71	11722252	11722182	11.7223
AX_99316809	7R	71	98.592	1	0	1	71	11763464	11763534	11.7635
AX_99454078	7R	71	98.592	1	0	1	71	11784227	11784157	11.7842
AX_99827165	7R	71	98.592	1	0	1	71	11784462	11784532	11.7845
AX_99803224	7R	71	98.592	1	0	1	71	12282803	12282873	12.2828
AX_99480210	7R	71	97.183	2	0	1	71	12310249	12310179	12.3102
AX_99417023	7R	71	98.592	1	0	1	71	12331493	12331423	12.3315
AX_99347319	7R	71	98.592	1	0	1	71	12336216	12336286	12.3362
AX_99848431	7R	71	97.183	2	0	1	71	12368174	12368244	12.3682
AX_99695684	7R	71	98.592	1	0	1	71	12368242	12368312	12.3682
AX_99844271	7R	71	97.183	2	0	1	71	12369108	12369178	12.3691
AX_99558556	7R	121	98.347	1	1	1	121	12370920	12370801	12.3709
AX_99811288	7R	121	99.174	0	1	1	121	12371849	12371730	12.3718
AX_99715583	7R	71	94.366	4	0	1	71	12379941	12380011	12.3799
AX_99647549	7R	71	97.183	2	0	1	71	12380161	12380231	12.3802
AX_99331982	7R	62	98.387	0	1	1	62	12380349	12380409	12.3803
AX_99787479	7R	71	98.592	1	0	1	71	12382301	12382371	12.3823
AX_99389823	7R	71	94.366	3	1	1	70	12384697	12384767	12.3847
AX_99327859	7R	62	98.387	0	1	1	62	12392487	12392547	12.3925
AX_99443166	7R	71	98.592	1	0	1	71	12393030	12392960	12.393
AX_99483471	7R	71	97.183	2	0	1	71	12393165	12393095	12.3932
AX_99788139	7R	71	95.775	3	0	1	71	12394267	12394197	12.3943
AX_99359795	7R	71	97.183	2	0	1	71	12395013	12394943	12.395
AX_99742588	7R	71	97.183	2	0	1	71	12395049	12394979	12.395
AX_99384008	7R	71	98.592	1	0	1	71	12396659	12396729	12.3967
AX_99707189	7R	71	98.592	1	0	1	71	12396707	12396777	12.3967
AX_99291524	7R	71	97.183	2	0	1	71	12397219	12397289	12.3972
AX_99327141	7R	71	98.592	1	0	1	71	12398699	12398769	12.3987
AX_99356741	7R	68	97.059	2	0	4	71	12400467	12400534	12.4005
AX_99315869	7R	71	98.592	1	0	1	71	12401058	12401128	12.4011
AX_99856048	7R	71	98.592	1	0	1	71	12404810	12404880	12.4048
AX_99412585	7R	68	98.529	1	0	1	68	12405008	12405075	12.405
AX_99535394	7R	71	98.592	1	0	1	71	12618792	12618722	12.6188
AX_99867605	7R	71	98.592	1	0	1	71	12630084	12630154	12.6301
AX_99760343	7R	71	97.183	2	0	1	71	12641715	12641645	12.6417
AX_99459496	7R	71	97.183	2	0	1	71	12641746	12641676	12.6417
AX_99798980	7R	71	98.592	1	0	1	71	12641817	12641747	12.6418
AX_99467575	7R	71	97.183	2	0	1	71	12642121	12642051	12.6421
AX_99596836	7R	71	98.592	1	0	1	71	12642473	12642403	12.6425
AX_99267900	7R	71	98.592	1	0	1	71	12642557	12642487	12.6426
AX_99461312	7R	71	97.183	2	0	1	71	12644154	12644224	12.6442
AX_99403819	7R	69	97.101	2	0	1	69	12645404	12645472	12.6454
AX_99332654	7R	71	98.592	1	0	1	71	12660360	12660290	12.6604
AX_99885019	7R	71	97.183	2	0	1	71	12667807	12667737	12.6678
AX_99852249	7R	71	98.592	1	0	1	71	12674753	12674683	12.6748
AX_99570002	7R	68	97.059	2	0	4	71	12677405	12677338	12.6774
AX_99827079	7R	71	98.592	1	0	1	71	12700244	12700314	12.7002
AX_99337224	7R	71	98.592	1	0	1	71	12700285	12700355	12.7003
AX_99337093	7R	71	98.592	1	0	1	71	12701706	12701776	12.7017
AX_99863509	7R	71	98.592	1	0	1	71	12703118	12703188	12.7031
AX_99550894	7R	71	95.775	3	0	1	71	12736245	12736315	12.7362
AX_99245704	7R	71	98.592	1	0	1	71	12737927	12737997	12.7379
AX_99373690	7R	71	95.775	3	0	1	71	12738573	12738643	12.7386
AX_99361362	7R	71	98.592	1	0	1	71	12740649	12740719	12.7406
AX_99493541	7R	71	98.592	1	0	1	71	12740947	12741017	12.7409
AX_99728777	7R	71	98.592	1	0	1	71	12742123	12742053	12.7421
AX_99572598	7R	71	92.958	5	0	1	71	12750763	12750693	12.7508
AX_99693419	7R	71	98.592	1	0	1	71	12750875	12750805	12.7509
AX_99394194	7R	71	98.592	1	0	1	71	12782437	12782367	12.7824
AX_99753574	7R	71	97.183	2	0	1	71	12783362	12783292	12.7834
AX_99293379	7R	69	97.101	2	0	1	69	12818165	12818097	12.8182
AX_99351337	7R	71	98.592	1	0	1	71	12837617	12837547	12.8376
AX_99795167	7R	71	98.592	1	0	1	71	12840200	12840130	12.8402
AX_99768334	7R	71	98.592	1	0	1	71	12840664	12840594	12.8407
AX_99525186	7R	71	98.592	1	0	1	71	12843638	12843568	12.8436
AX_99267790	7R	71	98.592	1	0	1	71	12855826	12855896	12.8558
AX_99495045	7R	71	98.592	1	0	1	71	12856369	12856439	12.8564
AX_99793393	7R	71	98.592	1	0	1	71	12856820	12856890	12.8568
AX_99528920	7R	71	95.775	3	0	1	71	12865590	12865660	12.8656
AX_99589646	7R	71	98.592	1	0	1	71	12903026	12903096	12.903
AX_99737696	7R	71	97.183	2	0	1	71	12909112	12909182	12.9091
AX_99387052	7R	71	97.183	2	0	1	71	12911075	12911005	12.9111
AX_99441996	7R	71	97.183	2	0	1	71	12912526	12912456	12.9125
AX_99298006	7R	71	97.183	2	0	1	71	12913261	12913191	12.9133
AX_99477335	7R	71	98.592	1	0	1	71	12924140	12924210	12.9241
AX_99883249	7R	67	98.507	1	0	5	71	12950373	12950307	12.9504
AX_99684099	7R	71	98.592	1	0	1	71	13006624	13006694	13.0066
AX_99242187	7R	71	98.592	1	0	1	71	13035030	13034960	13.035
AX_99247451	7R	71	97.183	2	0	1	71	13044667	13044737	13.0447
AX_99453981	7R	71	98.592	1	0	1	71	13234655	13234725	13.2347
AX_99669969	7R	71	98.592	1	0	1	71	13234982	13235052	13.235
AX_99670936	7R	71	98.592	1	0	1	71	13235072	13235142	13.2351
AX_99360602	7R	71	98.592	1	0	1	71	13235201	13235271	13.2352
AX_99850767	7R	71	98.592	1	0	1	71	13353883	13353953	13.3539
AX_99329989	7R	71	97.183	2	0	1	71	13353942	13354012	13.3539
AX_99800283	7R	71	98.592	1	0	1	71	13459852	13459782	13.4599
AX_99244305	7R	71	95.775	3	0	1	71	13463290	13463360	13.4633
AX_99333578	7R	71	98.592	1	0	1	71	13463834	13463904	13.4638
AX_99557409	7R	71	98.592	1	0	1	71	13464445	13464515	13.4644
AX_99870187	7R	71	98.592	1	0	1	71	13464580	13464650	13.4646
AX_99677382	7R	71	98.592	1	0	1	71	13473095	13473165	13.4731
AX_99421792	7R	71	98.592	1	0	1	71	13502655	13502725	13.5027
AX_99439582	7R	71	95.775	3	0	1	71	13523510	13523580	13.5235
AX_99812181	7R	71	98.592	1	0	1	71	13529035	13528965	13.529
AX_99406641	7R	71	97.183	2	0	1	71	13529100	13529030	13.5291
AX_99558553	7R	71	98.592	1	0	1	71	13529955	13529885	13.53
AX_99606175	7R	71	94.366	4	0	1	71	13636689	13636759	13.6367
AX_99449393	7R	71	98.592	1	0	1	71	13766652	13766722	13.7667
AX_99668088	7R	71	92.958	5	0	1	71	13766826	13766896	13.7668
AX_99399245	7R	40	97.5	0	1	1	40	13778275	13778313	13.7783
AX_99683989	7R	71	97.183	2	0	1	71	13778644	13778714	13.7786
AX_99793560	7R	71	97.183	2	0	1	71	13782151	13782221	13.7822
AX_99622646	7R	71	95.775	3	0	1	71	13782307	13782377	13.7823
AX_99814252	7R	70	95.714	3	0	2	71	13782688	13782757	13.7827
AX_99516722	7R	71	98.592	1	0	1	71	13788194	13788264	13.7882
AX_99289218	7R	71	95.775	3	0	1	71	13789052	13789122	13.7891
AX_99315852	7R	71	98.592	1	0	1	71	13814327	13814257	13.8143
AX_99259678	7R	69	92.754	5	0	1	69	14409341	14409409	14.4093
AX_99616110	7R	71	97.183	2	0	1	71	14453286	14453356	14.4533
AX_99793631	7R	71	95.775	3	0	1	71	17245941	17245871	17.2459
AX_99636440	7R	71	98.592	1	0	1	71	17246045	17245975	17.246
AX_99510646	7R	71	98.592	1	0	1	71	17246518	17246448	17.2465
AX_99539320	7R	71	97.183	2	0	1	71	17247640	17247570	17.2476
AX_99419079	7R	71	95.775	3	0	1	71	17247669	17247599	17.2477
AX_99585380	7R	71	97.183	2	0	1	71	17945638	17945708	17.9456
AX_99602192	7R	71	98.592	1	0	1	71	17945795	17945865	17.9458
AX_99347424	7R	71	97.183	2	0	1	71	17945800	17945870	17.9458
AX_99875090	7R	71	97.183	2	0	1	71	17949310	17949380	17.9493
AX_99413712	7R	71	98.592	1	0	1	71	17991009	17990939	17.991
AX_99870594	7R	71	98.592	0	1	1	71	17991241	17991172	17.9912
AX_99408419	7R	68	98.529	1	0	1	68	17991274	17991207	17.9913
AX_99711456	7R	71	98.592	1	0	1	71	17991410	17991340	17.9914
AX_99868558	7R	71	98.592	1	0	1	71	17991667	17991597	17.9917
AX_99700440	7R	71	98.592	1	0	1	71	17992894	17992824	17.9929
AX_99832334	7R	71	97.183	2	0	1	71	18130519	18130449	18.1305
AX_99688030	7R	71	97.183	2	0	1	71	18461038	18460968	18.461
AX_99464506	7R	71	97.183	2	0	1	71	18468123	18468193	18.4681
AX_99396536	7R	71	98.592	1	0	1	71	18625625	18625695	18.6256
AX_99402965	7R	71	97.183	2	0	1	71	18662530	18662460	18.6625
AX_99633292	7R	70	97.143	2	0	2	71	18669324	18669255	18.6693
AX_99366030	7R	71	98.592	1	0	1	71	18816624	18816554	18.8166
AX_99460906	7R	71	98.592	1	0	1	71	18817281	18817211	18.8173
AX_99491194	7R	71	98.592	1	0	1	71	18821241	18821171	18.8212
AX_99259145	7R	71	98.592	1	0	1	71	18831421	18831351	18.8314
AX_99430019	7R	71	98.592	1	0	1	71	18831478	18831408	18.8315
AX_99640768	7R	71	98.592	1	0	1	71	18833858	18833788	18.8339
AX_99493330	7R	71	97.183	2	0	1	71	18969910	18969840	18.9699
AX_99872770	7R	68	97.059	2	0	4	71	18969961	18969894	18.97
AX_99551005	7R	70	94.286	4	0	2	71	18970651	18970582	18.9707
AX_99371738	7R	71	95.775	3	0	1	71	18971510	18971440	18.9715
AX_99802838	7R	71	95.775	3	0	1	71	18973563	18973493	18.9736
AX_99670641	7R	71	98.592	1	0	1	71	18982633	18982703	18.9826
AX_99579395	7R	71	97.183	2	0	1	71	18985105	18985175	18.9851
AX_99786729	7R	71	97.183	2	0	1	71	19004587	19004657	19.0046
AX_99314653	7R	71	98.592	1	0	1	71	19005463	19005533	19.0055
AX_99482953	7R	71	98.592	1	0	1	71	19196605	19196675	19.1966
AX_99513982	7R	71	98.592	1	0	1	71	19196914	19196984	19.1969
AX_99421950	7R	71	98.592	1	0	1	71	19250755	19250685	19.2508
AX_99697918	7R	71	98.592	1	0	1	71	19250761	19250691	19.2508
AX_99551793	7R	71	95.775	3	0	1	71	19256172	19256242	19.2562
AX_99250869	7R	71	97.183	2	0	1	71	19320813	19320883	19.3208
AX_99297428	7R	71	94.366	4	0	1	71	19320867	19320937	19.3209
AX_99672993	7R	68	91.176	4	1	1	66	19327351	19327284	19.3274
AX_99311976	7R	71	98.592	1	0	1	71	19328748	19328818	19.3287
AX_99641366	7R	71	97.183	2	0	1	71	19346641	19346711	19.3466
AX_99799642	7R	71	98.592	1	0	1	71	19433286	19433216	19.4333
AX_99700330	7R	70	97.143	2	0	1	70	19717973	19718042	19.718
AX_99262415	7R	71	98.592	1	0	1	71	19794467	19794537	19.7945
AX_99717076	7R	71	95.775	3	0	1	71	20830976	20831046	20.831
AX_99546690	7R	62	91.935	4	1	1	62	20842685	20842745	20.8427
AX_99446277	7R	71	92.958	5	0	1	71	20842761	20842691	20.8428
AX_99686542	7R	71	98.592	1	0	1	71	21275080	21275010	21.2751
AX_99446658	7R	71	98.592	1	0	1	71	21288331	21288401	21.2883
AX_99269321	7R	71	98.592	1	0	1	71	21342724	21342654	21.3427
AX_99765950	7R	71	97.183	2	0	1	71	21574426	21574496	21.5744
AX_99548202	7R	71	98.592	1	0	1	71	22144120	22144050	22.1441
AX_99880016	7R	71	98.592	1	0	1	71	22153732	22153662	22.1537
AX_99673578	7R	71	97.183	2	0	1	71	22159339	22159269	22.1593
AX_99491578	7R	71	95.775	3	0	1	71	22166045	22166115	22.166
AX_99477532	7R	70	94.286	4	0	1	70	22166179	22166248	22.1662
AX_99659898	7R	71	95.775	3	0	1	71	22375670	22375600	22.3757
AX_99555676	7R	71	98.592	1	0	1	71	22747797	22747727	22.7478
AX_99263947	7R	71	98.592	1	0	1	71	22747947	22747877	22.7479
AX_99422886	7R	71	95.775	3	0	1	71	23078544	23078614	23.0785
AX_99670752	7R	71	98.592	1	0	1	71	23078934	23079004	23.0789
AX_99245168	7R	71	98.592	1	0	1	71	23079063	23079133	23.0791
AX_99307151	7R	71	98.592	1	0	1	71	23552255	23552325	23.5523
