# Supplementary material for: Discovery of a Novel Leaf Rust (Puccinia recondita) Resistance Gene in Rye (Secale cereale L.) Using Association Genomics
Source: Cells. 2021 Dec 27;11(1):64. doi: 10.3390/cells11010064 (PMC8750363; doi:10.3390/cells11010064)
Supplement: Supplementary file 1 [file cells-11-00064-s001.zip › Supplementary_materials/Supplementary Table S9.xlsx]

## Sheet: a
Supplementary table S8a: Annotated nucleotide-binding leucine rich repeat (NLR) genes residing in a leaf rust resistance associated block on chromosome arm 7RS in Nordic Seed hybrid rye (Secale cereale L.) elite breeding germplasm (n = 180) in ‘Lo7’ reference genome
	Chromosome	Sequence Start	Sequence End	Position (Mbp)	Strand	Annotation	Gene Length	Sequence	MEME Motif
Lo7_chr7R_nlr_1	7R	1451	2555	0.002003	+	partial	1104	TATCTTGTCATCATTGATGATGTATGGTCTAGACAAGTATGGAATACTATCAAGTGTGCTTTTCCGGAGAATAATTGTTCTAGCAGAATTATAGCTACTACCCGCATCATTGATGTAGCGAAGTCATGTTGTATGAATACTGATGACCGTATGTACGAAATGGAAGCCCTAAGTAATTGTCACTCTAGGACATTGTTTTTGAAAAGAATATTTGGCTCTGGTAACAGTTGTCCTGAAGTGTTGCACAAAGTTTCAGATGAAATCTTAAAAAAATGTGGAGGCCTACCACTAGCAATTATCAGTATATCAAGTTTGTTGGTGAATAGGCCATCTATGAAGGATGAGTGGGAAAAGGTTAAAAGATCAATTGGCTGCGCACTAGAAAATAAGCAAAGTCTA…	4,5,10,3,12,2,8,7,11,9,11
Lo7_chr7R_nlr_2	7R	9748	11395	0.0105715	-	complete	1647	TCCATACTTGGGGAGAGTGGTATCGGAAAGACTACACTAACGAAGGCAATCTTGCGACAAAGGGTGGTGGATAATCACTTTGATATGATAGTTGGGATCGACCCGTCGCCAGATATGACCGCCGAAGAGATCCTCCAAGAAATCTACAACAGATCATATATTACATTAGAAGGACATTGTCAGCCGGATGATGGAATTGATATCACTGATAAGGTCCGACACATCCTAGAGAAAAAGAGGTGCCTGGTGGTTATCGGTGAAATATCCTCCAAAACCATCCTCAATTGCGTGATGGCGAGCCTACCAGACGACAATAATGGCAGCTGTGTTCTTCTCGTGTTGGACAGTGACAGTGAAGAAGTGGCATGGCACGCGAACAACATGAACAAAGATGGCATG…	1,4,10,3,2,8,7,9,11,9,11
Lo7_chr7R_nlr_3	7R	41724	44394	0.043059	-	complete	2670	TCCATACTTGGGCAGGGTGGAATCGGAAAGCGGACACTGTTTGAGGCAATCGGGGGACGTATGGATGTGATTAATTCGTTTGAAATCACAGCTTGCTTCGACATGCCGGCAGAATCTACCACAGATTGTCTCCTACAAGACATCTACGATATAGCATGTCAGAATGTGGGACAACATCAGTTTGATGAAGGCATTGATATCACAGATAAGCTCCGACACCTCCTGAAGAAAAAGAGGTACCTTGTGGTTATCGGTGGCATATCCTCCAAAACCATCCTTAACTGTGTGAGAGCGAGCCTGCCAGATGACAATAATGGCAGCCGTGTTCTGCTCGTGTTGGACACTGAGAGCGAAGAAGTAGCATGGCATGCTAACACCATGAACAAAGATGGCATCAAT…	1,4,10,3,2,8,7,9,11,9,11
Lo7_chr7R_nlr_4	7R	194686	200132	0.197409	+	complete	5446	GGAGCGCTGGGCCACGCCAAGTCGGCCGTGGCGGAGGAGGTGGCCGTGCGGCTCGGGGTCCAGCGCGACAAGGCCTTCGTCGCGGACGAGCTGGAGATGATGCGGTGCGTCGTCGTCATGGAGCGACGGGAGGACGAGGTGGCCACGACGTGGGCGAGGCAGGCCCGCGACGTCGCCTACGACGTCGAGGACGGCCTCCGGGACCTCCTCCTCCGCGGCGTCCACGGGCATGGCCAGCCCTCCTCCTGGTGGTGGTGGTGGCGCCTCCTCCTCGACCGGCGCCTTGCCGCCGAGGAGATGAGGGCGCTGCGTGCCAAGGTGGAGGACGTCAGCCGGAGGAGCGTGCGCTACCGCCTCGTCGGCGGTGCCTCCGCAACTCCGGACCTCTCCGTCGCCGGC…	17,16,1,6,4,5,10,3,12,2,8,7,11,11,9
Lo7_chr7R_nlr_5	7R	1920226	1923104	1.92166	+	complete	2878	CCCCTGCTGGGGAAGCTCACCACCTTGCTCGCCGACGAGTGTGCTCGGCTGAAAGGGGTCCGCCGTGAGATCCGCTCCCTCAGGTCAGAGCTAGCCAGCATGCATGCTGCCCTGAAGGAGTACACCAAGCTAGAAGACCCAAATGACCAAGTGAAGACATGGATATCGCTGGTCAGGGAGTTGGCCTATGATACGGAGGATGTCTTCGACAAGTTCATCCACCAGCTTGGCAGCGGAAGCCATCATGGTGGTTTCAAGGAGTTCTTCCGCAAGACCGCTCGTCGTCTCAAGACACTTGGGTCTCGTCGTGGAATCGCTGGCCAAATTGACGATCTGAAAGATCGCATCAAGCAAGTGAAAGATCTCAAGGATAGTTACAAGTTGGATTATGCTCCTTCT…	17,16,1,6,4,5,10,3,12,2,8,7,11,9,9
Lo7_chr7R_nlr_6	7R	1927791	1930083	1.92894	+	complete	2292	CCCCTGCTCGGGAAGCTCGCGGCCTTGCTCGCCGACAAGTGCGGCCGGCTAAAAGGGGTCCGCCGCGAGGTCCGCTCCCTCAGATCCGAGCTGGCCACCATGCACGCCGCGGTCAAGGAGTACGCCGAGCTGGAGGACCCCAACGACCAGGTCAAGGCCTGGATTTCTCTGGTCAGGGAGCTGGCCTACGACACGGAGGACGTCTTCGACAAGTTCATCCACCACCTCGGCCACAGCCCAGACCACGCCGGCTTCAAGGACTTGTTCCGCAAGACCGTTCGCCGTCTCAAGACGCTTGGAGCCAGGCACGGAATCGCCGGCGACATCCACGACCTCAAGGACCGCATCAGGCAGGTGAAAGAGCTCAAGGATTGTTACAAGTTGATGAATGATTCCCCT…	17,16,14,1,6,4,5,10,3,12,2,8,7,11,9,9
Lo7_chr7R_nlr_7	7R	1935095	1936052	1.93557	+	partial	957	GCCAAATACCACCCAACTGCCCTTGTTTTGACAGCAAGCACACACAAACGAGATGGAGACGCCGTTGCAGCAGTTGGCTCATTGCAGCAGTAGCAGGTAAGATGGAAGATTAATTAAACGTACAAGTGGCTGCTAAGATACATTATGGTTGAAGGCATCTTTTTCTGCTCCTCTTCTGACTTTTGACACGAGCTGTTCTTAATTCGCTTGCACCAAGCACTAGCTCGCCTCCTTCGCTACATCTCAAGACTATCCCTTAGCATACTATCCCTTAGCTACAATGATCTTGCGCCTCATCTCAAGACTTGCTTGTTGTACCTAAGTTTGTTTCCCGAAGACCATCTGATTGACAGAGATAGGCTAGTGAGGCGATGGATAGCAGAAGGCTTCATTTCTGAA…	3,12,2,8,7,11,9,9
Lo7_chr7R_nlr_8	7R	2293351	2298653	2.296	-	complete	5302	CAGATCCTCGGCAAGCTTGGTGAATACGCCGCGTCGGAGATCACTCTGCAGTGGGGGTACAGAGAGGAGGTGCTCGAGATGGAGGAGAAGATGAAAGATCTGGAGGCCGTGCTAGGCGATGCGGACGCCAAGTTGCGTGCAGAAGGACACGAAGGTGGAGAAGTGTACGCACGGTGGCTTACCAAGTTTAAGCGCACCGCCTACGATGTCGAGGACGTGCTCGATGAGCTGGACGCCAACAAGCTCATCAAGAAGAGCCGGCCCAAGGTAACTAAATCATCTTCCCCTCCCCTCTCCCCTCCTCTCCTCTCTACACACAACAGATTTTCTTCCAATCTCTCATCGGCGACTGTCTGTGCAGAGGGAATCTTAGGAAAAAAAAAGTGCCAATCGAAAGAA…	17,16,1,6,4,5,10,3,12,2,7,9,9,11,11,11,11,11,11,11,11,11,11,11,11,11,11,11,11,11,11,11,11,11,11,11,11
Lo7_chr7R_nlr_9	7R	2364734	2368028	2.36638	-	complete	3294	CCTATAGTTGGTCCAGGGGGTATTGGCAAGACAACTTTCACCACTCATCTGTACAATGATGCAAGGACAGAAGAGCACTTCCAAGTCAAGGTCTGGGTATGTGTATCCACTGATTTCGATGTTCTTAAGCTCACCAGGGAGATCCTTGCCTGCATACCTGCAACTGAAGGAGCAGGAAGCAGCAGTGTTGCAAATGAAGCAACCAATTTAGACCAGCTTCAGAAGTCCATAGCACATCGTCTCAGGTCTAAGAGGTTTCTGATTGTCTTGGATGATATCTGGAAATGTGACAGTGAGGATCAGTGGAAAACCATGTTAGCTCCCTTCACAAAGGGGGAAACCAAAGGAAGCATGATACTTGTCACAACTCGATTCCCAAAGCTGGCAGAAATGATGCAA…	1,6,4,5,3,12,2,7,9,11,11,11,11,11
Lo7_chr7R_nlr_10	7R	2408704	2411845	2.41027	-	complete	3141	AGGGACGCCGACCAGGCCGAGGACTTGCTGGATGAGGTCCACTACTTCCAGATCCATGACAGGCTCCATGGCACCCACTACGCCGCCACCCAAGATCTCCAAGGCCTTCTCCGCCATCAAGCTCTCCACGCCGCTAGTGCTCTTCGCCACTTGTTCCGGTGCTTTTCTTGCTCGCCCTGTACACCACCCAAGAGCAAGAGGGATGGTAGTGATGATGCTGCTGCTGCTGCTGCTGCTGCCGGCGTCACCAACTCCAACTCTGCTACTGCCCAAGATGCTGATACGCTGCTGCATTTCGACAGAGTGTCCATCTCCAGACAAATCAAGTCCGTGTTACAGGGCATGCAGTCCCACTGTGATTCCGTCTCCAATTTGCTCGGCATCGGCAATATCCCAAGC…	16,1,6,4,5,3,12,2,7,9,9,11,11,11
Lo7_chr7R_nlr_11	7R	2467727	2472668	2.4702	-	partial	4941	TTTGTGTGTAGGAAGGCTGCAAGTTTTGGTTTTGAGAAGAATAGTACATCGATTTTGATCGAAAGAAATTTGCTTAATGTCCGTGAACTTGTAGCTAGAATTGAAGCTAGGTATGAGACTAAAGAAGAGACCAAAGGGGAATCAACCTCTACTTCTTTAAAATCAAAGAAGAAAGAAGTTGTGAAGCTCAAGAATCAACAGATCAACAATGAAGACATAGAGAAGATATTAGTCCAACTAGTGGGAGCAGTTATGGAAGTTGGACATCTTCTAAAATGTCTAATTGTGGTTTTTGTTTTCTTTTGTCTTGCACTCGTAGCAAAGAATCGGTGAATCCATGTATCAAAAATGTCTTTGATGAAATAAAAAAATGTTCAATGGCAACCAAACAAGCGGCAT…	17,16,6,4,5,3,12,2,7,11,9,11,19,11,11,11
Lo7_chr7R_nlr_12	7R	2798989	2802247	2.80062	+	complete	3258	CCTATAGTTGGTCCAGGGGGTATTGGAAAGACAACTTTCACCACTCACCTGTACAATCATGCAAGGACTGAAGAGCACTTCCAAGTCAGGGTCTGGGTATGTGTATCCACTGATTTTGATGTTGTTAAGCTCACCAGGGAGATCCTTGGCTGCATACCTGCAACTGAAGAAGAAGGAAGCAGCGGTGTCGTAAATGAAACAACCAATTTAGACCAGCTTCAGAAATCCATAGCACACCGTCTCAAGTCCAAAAGGTTTTTAATCATCTTAGATGACATATGGAAATGTGACGGTGAGGATCAGTGGAAGACCCTGCTAGCTCCGTTCAAAAAGGGGGAAGCCAAAGGAAGCATGCTACTTGTCACAACTCGATTCCCAAAGGTAGCAGACATGGTGAAA…	1,6,4,5,3,12,2,7,9,11,11,11,11
Lo7_chr7R_nlr_13	7R	2805861	2809107	2.80748	+	complete	3246	CCTATAGTTGGTCCGGGGGGTATTGGCAAGACAACTTTCACCACTCATCTGTACAATGATGCAAGGACTCAAGACCACTTCCAAGTCAAGGTCTGGGTATGTGTATCCACTGATTTCGATGTGCTTAAGCTCACCAGGGAGATCCTTGGCTGCATACTTTCTGCTGAAGGAGGAAGCAGCGGTGTTGCAAATGAAACAACCAATTTAAATCAGCTTCAGACATCCATAGCAGAACGTCTCAAGTCCAAGAGGTTTCTAATTGTCTTGGATGATATATGGAAATGTGACAGTGTCGGTCAGTGGAAAACCCTGTTAGCTCCCTTCACAAAGGGGGAAACCAAAGGAAGCATGCTACTTGTCACAACTCGATTCCCAAAGGTAGCAGACATGATGAAAACA…	1,6,4,5,3,12,2,7,11,9,11,11,11,11
Lo7_chr7R_nlr_14	7R	2830730	2838956	2.83484	+	complete (pseudogene)	8226	CAGGTCGTCGGCAAGCTGGGCGAGTACGCCGCTTCGGAGATCACTCTGCAGTGGGGGTACAGAGAGGACATGCTGGACATGGAGGACAAGATGAAGGATCTGGAGGCCGTGCTGCTGGACGCCGACGACAAGTCGCGCCGGGGAGGAATTCATGGAAGAGTGTACGAGCGGTGGCTTACAAAATTTAAGCGCGTCACCTATGACGTGGAGGACGTGCTTGATGAGCTGGACGCCAATGAGCTCATCAACAGGAGGCACTCCAAGGTAATTAGTAAATCTTCCTTCCCTCTCCTCTACGGCGGCTTCCGATTTTTGTTTTTGTTTTTGTTTTTGTTTTTGTTTTTGAGGGATCTGGTGGCTTCTGAAGAGAAGGTATTGCTCCCTTATGCTGCTCCTTCT…	17,16,1,6,4,5,10,3,2,7,9,9,11,11,11,11,11,11,11,11,11,11,11,11,11,11,11,11,11,11,11,11,11,11,11,11,11,11,11,11
Lo7_chr7R_nlr_15	7R	2866250	2869457	2.86785	+	complete	3207	CCTATAGTTGGTCCGGGGGGTATTGGCAAGACAACTTTCACCACTCATCTGTACAATGATGCAAGGACTGAAGAGCACTTCCAAGTCAAGGTCTGGGTATGTGTATCCACTGATTTCGATGTGCTTAAGCTCACCAGAGAGATCCTTGGCTGCATACCTGCAACTGAAGAAGGAGGAAGCAGCAGTGTTGCAAATGAAACAACCAATTTAAATCAGCTTCAGAGATCCATAGCAGAACGTCTCAAGTCCAAGAGGTTTCTAATTGTCTTGGATGATATATGGAAATGTGACAGTGAGGATCAGTGGAAAACCCTGTTAGCTCCGTTCACAAAGGGGGAAGTCGACGGAAGCATGGTACTTGTCACAACTCGATTCCCAAAGGTAGCAGACATGGTGAAA…	1,6,4,5,3,12,2,7,11,19,11,11,11
Lo7_chr7R_nlr_16	7R	2940957	2945534	2.94325	+	complete (pseudogene)	4577	CAAATCGTCGGCAAGCTCAGTGAATACGCTCCGTCGGAGATCACTCTGCAGTGGGGGTACAGAGAGGAGGTGCTGGAGATGAGGGATAAGATGACAGATCTGGAGGCTGTGCTGGGCGATGCAGACCACAAATCGCGTCAAGGAGGACAAGTGTACGACCGGTGGCTTACCAAGTTCAAGCGCGTCGCCTTCGATGTTGAGGATGTCCTGGATGAGTTGGACGCCAACGAGCTCATCAGCAAGACCCAACCCAAGGTAACTAACTCCTCTTCCTCTACTTTCCGCTATTCTACCTACACTAAGATTCTGCCTGGGTTACTTACATCGTCTGAATCTTCAAAAAAACAAATGAGCCAATCAAGGGTATTCATTGAGATGTTGATTCTTCTTTATCTGTAC…	17,16,1,6,4,5,10,3,2,7,9,9,11,11,11,11,11,20
Lo7_chr7R_nlr_17	7R	3307151	3309050	3.3081	+	complete	1899	AAGACCATCAAGGCGGCACGCAAATACATAGACGAGGAGAACAAGTCGCTCAAGAATGTCAATCCCAAGCTCAAGGAGCTGGCCGACCATCTTGATGGCATCAGGGTGACTGTTGACAAAGTCGGGCTATGTTTCATCAAGAATGGGAAAGGGGAGGCCGTGGAGCATCTGTGGCGGCTCAAGGATGCCATTTATGAAGCCGAGGAGATTCTGGACCTGTTCGAGCACGAGAGTCAGAAGAACAAACTTCTTTCTTGTGAGTTCGCACAGCAATTTACTGGAACCAAAGACTCACCTAGTCGGCTGGAGGAAGTGGTGGAGAAGCTAGGCGGACTTCGCGTGAGTACGAGGGAGTTGCTAAAGAATTCACACAACATTGTTCATGGTTCTCCCATCCTC…	17,16,1,6,4,5,2,8,7,9,9
Lo7_chr7R_nlr_18	7R	4835454	4838244	4.83685	-	complete	2790	CGTCTTGCTGACAAGACGATGGACTTCCTTGAGGGCAGCTATAATTTGAGCCATGCCACTGAAGAGCTTCTGACCAAGCTCCGCACAAGCCTCACCATGGTGAAGGCCATAACTGAGGTGGCTGACAACCAGATTATCATCAACACCAGTCTTACCAAGTGGTTGAGGGACCTTCATAATGCTGCCTATGAAGCGGAGGATGTGCTCGACAGATTTGATTGCCATGAGATAGTCACGGGAAAGCGCAAGGTGAGCGAGCTCATATCCTCATCGGTTAAGGCCCTCAAAGGTTTGATTGTGCCTGATGAGAGCATGACACTGCTCGAATCTGTTGTGCAAAAGCTAGATCGCCTTTGTAACACATCCAACACATTTCTGGAGCTCATAAAGCAGAGTGGT…	17,16,1,6,4,5,10,3,12,2,8,7,9,9,11,11,11,11
Lo7_chr7R_nlr_19	7R	5246506	5249879	5.24819	-	complete	3373	AGCCTGCTCCCCAAGCTGGTGGAGCTCCTCGGCGAGCAGTACAAGCTGCACAAGGGCGTCAAGGAAGACATCCAGTTCCTGTCGAGGGAGCTGAGGAGCATGCACGCTGCCCTCCGCAAGGTGGCAGAGGTGCCACGCGACCGGCTCGAGCTCGACGACGACGTCAATCTCTGGGCGAATCAGGTCCGGAACCTCTCCTACAACCTGGAAGATGTCGTCGACACCTTCCTGGTGCGCATCGAGCCTACCGAGAACTTGAACTGCATTAGCTGGCTGGTGGATACGGTAGGCAGCTGGCTGCCCAAGTATATCGCCCGCCACCAGATTGCCCAAGCAATCAAAGTTATCAAGGTCCAGCTCGAGGTTGTAGCTGCCCAACGTGACAGCACGTACAGGGTC…	17,16,14,1,6,4,5,10,3,12,2,8,7,9,11,20
Lo7_chr7R_nlr_20	7R	5262919	5266292	5.26461	-	complete	3373	AGCCTGCTCCCCAAGCTGGTGGAGCTCCTCGGCGAGCAGTACAAGCTGCACAAGGGCGTCAAGGAAGACATCCAGTTCCTGTCGAGGGAGCTGAGGAGCATGCACGCTGCCCTCCGCAAGGTGGCAGAGGTGCCACGCGACCGGCTCGAGCTCGACGACGACGTCAATCTCTGGGCGAATCAGGTCCGGAACCTCTCCTACAACCTGGAAGATGTCGTCGACACCTTCCTGGTGCGCATCGAGCCTACCGAGAACTTGAACTGCATTAGCTGGCTGGTGGATACGGTAGGCAGCTGGCTGCCCAAGTATATCGCCCGCCACCAGATTGCCCAAGCAATCAAAGTTATCAAGGTCCAGCTCGAGGTTGTAGCTGCCCAACGTGACAGCACGTACAGGGTC…	17,16,14,1,6,4,5,10,3,12,2,8,7,9,11,20
Lo7_chr7R_nlr_21	7R	6140450	6154447	6.14745	+	complete	13997	GGGACGCTAAGCAGGGTGAAGTCGGCGATTGAGGAGGAGGATAAGCAGAGGGTGCGTGTTCAGGATGACCTGGTGTTCATCACCGGAGAATTCGAAATGATGCAATCCTTTCTTGGCGTCGCCAACGCCGAGCGCGCCAACAACCCGGTGGTGCGGACATGGGTGAAGCAGCTCCGCGACCTGGCCTTTGATGTTGAGGACTGCGTTGAGTTCGTCATCCACCTCGACAAACCGTCGCGCTGGGACTGGGTGCGGCGCTTCGCCTCTTCCGTCATCTGCATCGCAAGGCCACCGCTGCCCCTGGACGTGGCGGTTGCAGACATCAAGCGTCTCAAGACCAGGGTGGAGGATGTAAGCCAGAGGAACACACGGTACAACCTCATCAGTGACTCCGGCTCC…	17,16,1,6,4,3,2,8,11,9
Lo7_chr7R_nlr_22	7R	7816405	7818935	7.81767	+	complete	2530	CCCCTGTTGGTGAAGCTCGGCGGTCTGCTCGCCGGTGAGTATGGCCGCCTCAAAGGGGTCCGTCGAGAGATTCGCTCCCTCGAATCAGAGCTCACCAGCATGCATGCTGCGCTGGAGGAGTACACGAAGCTGGAAGATCCAAGTGGCCAGGTGAAGGCATGGATATCGCTGGTGCGCGAGCTGGCATATGATACCGAGGACATCTTCGACAAGTTCATCCATCATCTCGGTAAGGGCAGCCGTCGCGGCGGCTTCAAGGAGTTCTTGCACAAGATTGCTCTCCCTCTGAAGACTCTTGGAGCTCGGCGTGAAATCGCCGACCAAATCGATGACCTGAAGGATCGCATCAAGCAAGTGAAAGATCTCAAGGATAGTTACAAGTTGAATGATCCTCCTTCT…	17,16,1,6,4,5,10,3,12,2,8,7,11,9
Lo7_chr7R_nlr_23	7R	7856731	7860210	7.85847	+	complete	3479	CCTCTGCTGGTGAAGCTCGGCACCTTGCTCTCCAATGAGTGTGGCCGTCTGAAAGGGGTCCGCCGTGAGATCCGCTCCCTCAGATCCGAGCTTACCTGCATGCATGCTGCTCTTGCTAAATATGCAATGATAGAAGATCCTGATGTCCAAGTGAAAGCATGGATGTCATTGGTGAGGGAGTTGGCCTATGACACCGAGGATGTCTTCGACAAGTTCATCCACCAGCTTGGTGACGGCCGATACCATGGCGGTTTCAAGGAGTTCTTCCGCAAGACCGCTCGCCGTCTGAAAACACTTGGGTCTCGCCGCGGAATCGCCAACCAAATTGACGACCTGAAGACTCGCATCAAGAAAGTGCAAGAGCTCAAGGATAGCTACAAGTTCAATGATGCTCCTTCT…	17,16,1,6,4,5,10,3,12,2,8,7,11,9
Lo7_chr7R_nlr_24	7R	7874151	7876686	7.87542	+	complete	2535	CCGGTACTTGCGAAGCTTGCTGGTCTGCTTGCCAGAGAGTATGGCCGCCTGAAAGGCGTTCGGCGTGAGATCATGTCACTGAGATGTGAGCTAGCCAGTATGGATGCTGCGGTCAGGAAGTATGCCATGTTAGAAGATCCAGACGTCCAGGTCAAGCAATGGATATCCATGGTGAGAGAGTTGGCCTACGATATAGAGGATTGCATAGATAATTTCATTTACCGGATTGGCAGTGGTGGACGTCACAGCGGCTTCAAGAAGTTCTTCCGCAAAACCACTCGCCAACTAAAGGCCTTTGGAGCACGACGTGGAATTGCCGACCAAATCGATGAACTGAAGACACGCATCAAGCAAGTGAAAGAGCTCAAGAACAGTTACAAGCTGGATGCAACTACTTGT…	17,16,14,1,6,4,5,10,3,12,2,8,7,11,9,9
Lo7_chr7R_nlr_25	7R	7880751	7883778	7.88226	+	complete	3027	CCCCTATTGGTGAAGCTCGGCGGTCTGCTCGCTGGTGAGTATGGCCGCCTCAAAGGGGTCCGTCGAGAGATTCGCTCCCTCGAATCTGAGCTCACCAGCATGCATGCTGCGCTGGAAGAGTACACGAAGCTGGAAGATCCAAGTGGTCAAGTGAAGGCATGGATATCGCTGGTGCGCGAGCTCGCATATGATACCGAGGACATCTTCGACAAGTTCATCCATCATCTCGGTAAGGGCGGCCGTCGCGGCGGCTTCAAGGAGTTCTTGCACAAGATTGCTCGCCCTCTGAAGACTCTTGGAGCTCGGCGTGAAATCGCCGACCAAATCGATGACCTGAAGGATCGCATCAAGCAAGTGAAAGATCTCAAGGATAGTTACAAGTTGAATGATGCTCCTTCT…	17,16,14,1,6,4,5,10,3,12,2,8,7,11,9,9,20
Lo7_chr7R_nlr_26	7R	7911572	7913798	7.91268	+	complete	2226	TCTATTGTTGGTTTTGGTGGATTAGGAAAAACAACACTGGCAAATGAGGTATATCGCAAGATTCAAGGCCAATTTGATTGTAAGGCTTTCGTATCAGTCTCGCAAAAACCAAATATAAAGAAAATTATGAAGGATGTGATCTCTCAAGTGTCATGCCAAGATGGATCCACAAAAGATACTAGTGATTGGGATGAAATGAAGTCCATTTCAAAGCTAAGAGAAGTCCTGCAAAATAAAAGGTAACGTCAGTCTTTATTAATTCTGCATAATGCCTGCTGTTTGAGCCACTTATTGTTGACTATACTATTATTAATTCCACACAAATAAAACAACTCGATTGAGGTCGGCTTCAACAATCCTTACCATCAATGCTATGAAAGTATTATGTACCCAGCCATA…	1,6,4,5,10,8,7,11,9,9,20
Lo7_chr7R_nlr_27	7R	7993617	7995891	7.99475	+	complete	2274	CCCCTGCTGGGGAAACTCGCCGACTTGCTCGCCGGCAAGTATGGCCGCATACGAGGGATCCGCGGTGAGATCTTATCCCTCCAAGCTGAGCTCACCAGCATGCATGCCGCGCTCAAAAACTACACCATGCTAGAAGACCCTGATGTCTAGGTGAAGGCGTGGATATCGCTGCTCAGGGAGCTGGCCTATGATACCGAGGATTGCATCGACAAGTTCATCCATCGCCTCGGCAAACGCAGGCATCGTGGCGGCTTCAAGGAGATCCTCCGCGACACCACTCGCTTCCTCAAGACGCTCGATTCTCGCTGCGGGGTCGCTGACCAGATCGACGAGCTCAAGGCCCGCATCAAGCATGTGAAGGAGCTCAAGGATAGTTACAAGCTGAGCGGGACTGCTTGT…	17,16,14,1,6,4,5,10,3,12,2,8,7,11,9,9
Lo7_chr7R_nlr_28	7R	8003958	8010079	8.00702	-	complete	6121	CCGCTCCTGTCCAAGCTCTACAACGCGCTCAAGGAAGAGCACAACAAGCTCAAGGGCGTGCGCCGTGAGGTCGAAGCCACAGGAGATGAGATGCGCAGCATGAATGATGCGCTGGAGGTGCTCGCGGGCTTTGAGCAGCTCGACCCTGTGACGAGATCTTGGAGGGACGATGTCCGCGAGCTGTCCTATGATATGGACGATTGCCTTGACGACTTCATTTTTTTTTTTAGAAAAGGAGCCTTGACGACTTCATGGCTCGTGCTGACCACAAGCAAGATGGGCCTAAGGGCTTCAAGGGGTTCTTTGACAAACTGAAGAAGCTCAAACCTCGCCATGAGATCGCCGACGAGATCAAAAAGCTCAAGGCCCGAGCTATTGAGGCAAGCAACAGGCACAAGA…	17,16,1,6,4,5,10,3,12,2,8,7,11,9
Lo7_chr7R_nlr_29	7R	8028938	8031210	8.03007	+	complete	2272	CCGCTGCTGGGGAAGCTCGCCGAGCTGCTGGCCGGCAAGTTCGGCCGCGTGCGAGGCGTCCGCAAGGACATCCTCTCCCTCCAGGCCGAGCTGACCAGCATGCACGCCGCGCTCCAGGAGTACACGCTGCTCGAAGACCCGGGCGTCCAGGTGAAGGCATGGATATCGCTGCTCAGGGAGCTGGCCTACGATACCGAAGATTGCATTGACAAGTTCATCCGCCAACTCGGCAAACGCGGGCGTCGCGGCGGCTTCAAGGAGTTCTTCCGCAGCACCGCTCTCTTACTCAAGACGCTCGATTCTCACTGCGGGATCGCCGACCAGATCGAGGAGCTCAAGGCCCGCATCAAGCATGTCAAGGAGCTCAAGGATAGTTACAAGCTGAGTGAGACAGCTTGT…	17,16,14,1,6,4,5,10,3,12,2,8,7,11,9,9
Lo7_chr7R_nlr_30	7R	8287632	8289312	8.28847	+	complete	1680	TCCATTACGGGCTTCGGTGGATTAGGCAAGACCACTCTCGCGAACCAGGTCTATCGCAAGATCCAAGGGCATTTTGATCGGCGGGCTTTTGTATCGGTCTCGCAAAAGCCGGATATAAAGAGGATGGATCATCAAGGATGTCATCTCGCAAGTGCCAGGCAAAGATGGATCGATAAAGGATACAACTAATTGGGATGAAAACAAGTCCATTGCAGAGCTAAGAAAACTGCTACAAGATAAAAGGTAACATCCACATATTTCCCTTAAAACATAGTATAATGTGTCACTCATGGATAGTTCTTGGTATTTTAGAATGCACTGTTATTATTTTCACCCAAAGAAAAACACCTCAACTGAGGCCGGCTTGTGCAATTCCTTGCATCCTTACCACCCAAGCCG…	1,6,4,5,10,3,12,2,8,7,11,9
Lo7_chr7R_nlr_31	7R	8307205	8310733	8.30897	-	complete	3528	CCTATTGTAGGCAGTGCAGGAGTTGGAAAGACTGCTCTTGCTCAGCTTGTATACAATGATTCAACCGTCGCAGAGCACTTCGACCAAAGGATATGGGTTTCAGTGTCTAACAACTTCGATGAACTGAGACTCTCTAGAGAGATCTTAGATTGTGTCTCTCAGCAAACACATGCAGGGCTATGCAGCTTTGCCAAGCTTCAGGAGGTCTTGAAGATGCATATCACATCAAAGAGGGTTCTGCTTATTTTGGATGATGTTTGGGATGACTGTAACTTCCGCAGGTGGAGCCAACTATTAGCTCCTTTGCAGTGTAACACAAAGGGTACTGTGATTCTTTTGACAACTCAAAAATTGTCTGTTGCACAAACTGTTGGTACAGTTGAACCAATTAAGTTACGT…	1,6,4,5,10,3,12,2,8,7,11,11,11,11,11,11,11,11,11,11,11
Lo7_chr7R_nlr_32	7R	8634536	8636760	8.63565	+	partial (pseudogene)	2224	TTACAATTATGCTTCTTATTTTGTTCTATATTCCACGAGAGATATCAGTTCCTTGGTGAAGAATTGGTCCAAATTTGGATTTCAATGGGATTTGTGAAGTGTGACAATTCAAGTAAGAGGCTTGAGGAGAAAGGAATGGACTATTTGGCTGATCTTGTGAACTTGGGCTTCTTTGAGAAAGTTGAAAGGGAAGAGACCTATCCAGGTAGTCAAAGTTGCTATGTTATTTGCGGTCTTATGCATGATTTTGCGAGGGTAGTCTCAAGAACTGAATGCGCAACTATAGATGGCCTGCAGTGCTGTGAGATGATGCCAACTATATGCCATTTATCAGTAGTAAGTGATCTTGGATATAGCACAGATCAACATGCAAGCATACCTCGCAGTAAGAAGTTTCAG…	2,8,7,9,11,11,11,19,19
Lo7_chr7R_nlr_33	7R	9569744	9572038	9.57089	-	complete	2294	TCAAAGAAGGATTTGAAGGAAAGCTTAGAGAAGATAGACGATATTATAAACAATGCATACAAATTTGTAGAACATATCAACTTATCGACCATGATTAATTTCAGTGGAAGCCAAGCTGCTCCTGCCAGTTCAGAAGGCGCGGTCACTAAGGGCGCCCCTACACCAATAGTATTCGGGCGAGATAAAGAGCATGACAAGATCACGTGAATGCTTCATGAGAAGGAAGGTGATGATCGGCCAAATACCAACAGTGGTTTATGTTATTCTGTAATTGGTATTCATGGCATTGGCGGGTCTGGGAAATCTACCCTTGCACAGTTAGTTTATGCCCATGAGAAGGACCAGCAAGAAAAAAGGGACGACTATTTTGACCTTGTTATGTGGGTTCATGTTTCTCTG…	14,1,6,4,5,10,2,8,7,9,19,9,11

## Sheet: b
Supplementary table S8b: Annotated nucleotide-binding leucine rich repeat (NLR) genes residing in a leaf rust resistance associated block on chromosome arm 7RS in Nordic Seed hybrid rye (Secale cereale L.) elite breeding germplasm (n = 180) in ‘Weining’ reference genome
NLR ID	Chromosome	Sequence start	Sequence end	Position (Mbp)	Strand	Annotation	Gene Length	Sequence	MEME Motif
Wei_chr7R_nlr_2	7R	5949446	5950085	5.94977	-	partial	639	TTACAATTATGCTTCTTATTTTGTTCTATATTCCACGAGAGATATCAGTTCCTTGGTGAAGAATTGGTCCAAATTTGGATTTCAATGGGATTTGTGAAGTGTGACAATTCAAGTAAGAGGCTTGAGGAGAAAGGAATGGACTATTTGGCTGATCTTGTGAACTTGGGCTTCTTTGAGAAAGTTGAAAGGGAAGAGACCTATCCAGGTAGTCAAAGTTGCTATGTTATTTGCGGTCTTATGCATGATTTTGCGAGGGTAGTCTCAAGAACTGAATGCGCAACTATAGATGGCCTGCAGTGCTGTGAGATGATGCCAACTATATGCCATTTATCAGTAGTAAGTGATCTTGGATATAGCACAGATCAACATGCAAGCATACCTCGCAGTAAGAAGTTTCAG…	2,8,7,11
Wei_chr7R_nlr_3	7R	6330604	6334132	6.33237	+	complete	3528	CCTATTGTAGGCAGTGCAGGAGTTGGAAAGACTGCTCTTGCTCAGCTTGTATACAATGATTCAACCGTCGCAGAGCACTTCGACCAAAGGATATGGGTTTCAGTGTCTAACAACTTCGATGAACTGAGACTCTCTAGAGAGATCTTAGATTGTGTCTCTCAGCAAACACATGCAGGGCTATGCAGCTTTGCCAAGCTTCAGGAGGTCTTGAAGATGCATATCACATCAAAGAGGGTTCTGCTTATTTTGGATGATGTTTGGGATGACTGTAACTTCCGCAGGTGGAGCCAACTATTAGCTCCTTTGCAGTGTAACACAAAGGGTACTGTGATTCTTTTGACAACTCAAAAATTGTCTGTTGCACAAACTGTTGGTACAGTTGAACCAATTAAGTTACGT…	1,6,4,5,10,3,12,2,8,7,11,11,11,11,11,11,11,11,11,11,11
Wei_chr7R_nlr_4	7R	6351582	6353705	6.35264	-	complete	2123	GGCCGTCACGGCGGCTTCAAGGACTTCCTCCGCAAGACCCTCGACTCCCGCTCCGGGATCGCCGACCAGATCCACGAGCTCAAGGCCCGGATCAAGCACGTGAAGGAGCTCAAGGACAGTTACAGGCTGAGCGAAGCTCCCGCCGCCGCCGCTCGCCGTACCGAGGTGGATCCTCGGCTGTGCGCTCTCTTCGTCGAGGAGGCGCATCTTGTGGGTGTCGACGGGCCAAGAGATGATCTCGCAGAGTGGATGCTGGAACAAGGAAAGGAGGGTGCTGTCCATTACGGGCTTCGGTGGATTAGGCAAGACCACTCTCGCGAACCAGGTCTATCGCAAGATCCAAGGGCATTTTGATCGGCGGGCTTTTGTATCGGTCTCGCAAAAGCCGGATATAAAGAG…	17,1,6,4,5,10,3,12,2,8,7,11,9
Wei_chr7R_nlr_5	7R	6482124	6484642	6.48338	+	complete	2518	CCCCTGTTGGTGAAGCTCGGCGGTCTGCTCGCCGGTGAGTATGGCCGCCTCAAAGGGGTCCGTCGAGAGATTCGCTCCCTCGAATCTGAGCTCACCAGCATGCATGCTGCGCTGGAAGAGTACACGAAGCTGGAAGATCCAAGTGGTCAAGTGAAGGCATGGATATCGCTGGTGCGCGAGCTGGCATATGATACCGAGGACATCTTCGACAAGTTCATCCATCATCTCGGTAAGGGCGGCCGTCGCGGCGGCTTCAAGGAGTTCTTGCACAAGATTGCTCGCCCTCTGAAGACTCTTGGAGCTCGGCGTGAAATCGCCGACCAAATCGATGACCTGAAGGATCGCATCAAGCAAGTGAAAGATCTCAAGGATAGTTACAAGTTGAATGATGCTCCTTCT…	17,16,1,6,4,5,10,3,12,2,8,7,11,9
Wei_chr7R_nlr_6	7R	6531294	6533520	6.53241	+	complete	2226	TCTATTGTTGGTTTTGGTGGATTGGGAAAAACAACACTTGCAAATGAGGTCTATCGCAAGATTCAAGGGCAATTTGATTGTAAGGCTTTTGTATCGGTCTCGCAAAAACCAGATATAAAGAAAATTATGAAGGATGTGATCTCTCAAGTGTCATGCGAAGATGGATCCACAAAAGATACTAGTGATTGGGATGAAAGGAAGTCCATCTCAAAGCTAAGAGAACTACTGCAAAATAAAAGGTAACGTCAGTCTTTATTAATTCTGCATAATGCCTGCTGTTTGAGCCACTTATTGTTGACTATACTATTATTAATTCCACACAAATAAAACAACTCGATTGAGGTCGGCTTCAACAATCCTTACCATCAATGCTATGAAAGTATTATGTACCCAGCCATA…	1,6,4,5,10,8,7,11,9,9,20
Wei_chr7R_nlr_7	7R	6674475	6677107	6.67579	-	complete	2632	CCCCTGCTGGTGAAGCTCGCTGACCTGCTCGCCGGCAAGTTCGGCCGGGTGCGAGGTGTCCGCCGTGAGATCCTCTCCCTCCAGTCTGAGCTCACCAGCATGCACGCCGCGCTCCAAGAATACACGATGCTGGAAGACCCGGGCGTCCAGGTGAAGGCGTGGATATCTCTTCTCAGGGAGGTGTCCTATGATACCGAGGATTGCATTGACAATTTCATCCGCCATGTCGGCAACCACGGGCGTCGCGGTGGCTTCAAAAAGCTCTTCCGTGACACCACTCACTTCCTCAGGACTATCAATTCTCGTTGCAAGATCGCCGACCAGATCCACGAGCTCAATGCCCGTATCAGGCATGTGAAAGAGCTCAAGGATAGTTACAAGCTAAGTGAGACTCCCTGT…	17,16,14,1,6,4,5,3,12,2,8,7,9,9,11
Wei_chr7R_nlr_8	7R	6694303	6698083	6.69619	+	complete	3780	CCCCTGCTGGGGAAGCTCACGGCCTTGCTCGCCGACGAGTGCGGCCGGCTGAAAGGTGTCCGCCGCGAGGTCCGCTCCCTCAGATCTGAGCTCGCCAGCATGCACGCCGCGCTCAGGGAGTACACCAAGCTGGAGGACCCAAATGAGCAAGTGAAGGCGTGGATTTCGCTGGTCAGGGAGCTGGCCTACGACACCGAGGACGTCTTCGACAAGTTCATCCACCACCTCGGCGACGGCCGAGACCATGGCGGCTTCAAGGACTTGTTCCGCAAGACCGTTCGCCGTCTCAAGACGCTTGGAGCTAGGCGCGGAATCGCCGGCGAAATCGGTGACCTGAAGGTCCGCATCAAGCAAGTGAAAGAGCTCAAGGATTGTTACAAGCTGAATGATGCTCCTTCT…	17,16,14,1,6,4,5,10,3,12,2,8,7,11,9,9,20
Wei_chr7R_nlr_9	7R	6733437	6734472	6.73395	-	partial	1035	TGTTCTAGCAGAATTATAACTACTACACGCATTATTGATGTGGCAAGATCATGTTGTCCTGATAGTGATGACCGTGTGTATGAAATGGCAGCCCTAAGTGATCTTCACTCCAAAAGATTGTTTCTGAAAAGAATTTTTGGCTCTGAGGACCACTGCCCTGATATGCTGAAAGAAGTTTCCAATAAAATCCTGAAAAATTGTGGAGGCCTACCATTGGCAATTATTAGTATATCTAGTTTGTTGGCAAATAGACCACCTGTCAAGAATGAGTGGGAGAAGATTAAAAGATCAATTGGCTCTGCACCGGAAAAAGATAGAAGTCTAGAGGGAATGAGTAGCATACTATCCCTTAGCTACAATGATCTTCCACCTAATCTCAAGACTTGTTTATTGTATTTA…	5,10,3,12,2,8,7,11,9,9
Wei_chr7R_nlr_10	7R	6892322	6895349	6.89384	-	complete	3027	CCCCTGTTGGTGAAGCTCGGCGGTCTGCTCGCCGGTGAGTATGGCCGCCTCAAAGGGGTCCGTCGAGAGATTCGCTCCCTCGAATCTGAGCTCACCAGCATGCATGCTGCGCTGGAAGAGTACACGAAGCTGGAAGATCCAAGTGGTCAAGTGAAGGCATGGATATCGCTGGTGCGCGAGCTGGCTGGCATATGATACCGAGGACATCTTCGACAAGTTCATCCATCATCTCGGTAAGGGCGGCCGTCGCGGCGGCTTCAAGGAGTTCTTGCACAAGATTGCTCGCCCTCTGAAGACTCTTGGAGCTCGGCGTGAAATCGCCGACCAAATCGATGACCTGAAGGATCGCATCAAGCAAGTGAAAGATCTCAAGGATAGTTACAAGTTGAATGATGCTCC…	17,16,14,1,6,4,5,10,3,12,2,8,7,11,9,20
Wei_chr7R_nlr_11	7R	8311348	8325216	8.31828	-	complete	13868	GGGACGCTAAGCAGGGTGAAGTCGGCGATTGAGGAGGAGGATAAGCAGAGGGTGCGTGTTCAGGATGACCTGGTGTTCATCACCGGAGAATTCGAAATGATGCAATCCTTTCTTGGCGTCGCCAACGCCGAGCGCGCCAACAACCCGGTGGTGCGGACATGGGTGAAGCAGCTCCGCGACCTGGCCTTTGATGTTGAGGACTGCGTTGAGTTCGTCATCCACCTCGACAAACCGTCGCGCTGGGACTGGGTGCGGCGCTTCGCCTCTTCCGTCATCTGCATCGCAAGGCCACCGCTGCCCCTGGACGTGGCGGTTGCAGACATCAAGCGTCTCAAGACCAGGGTGGAGGATGTAAGCCAGAGGAACACACGGTACAACCTCATCAGTGACTCCGGCTCC…	17,16,1,6,4,3,2,8,11,9
Wei_chr7R_nlr_12	7R	9444450	9448817	9.44663	+	complete	4367	AGCCTGCTCCCCAAGCTGGTGGAGCTCCTCGGCGAGCAGTACAAGCTGCACAAGGGCGTCAAGGAAGACATCCAGTTCCTGTCGAGGGAGCTGAGGAGCATGCACGCTGCCCTCCGCAAGGTGGCAGAGGTGCCACGCGACCGGCTCGAGCTCGACGACGACGTCAATCTCTGGGCGAATCAGGTCCGGAACCTCTCCTACAACCTGGAAGATGTCGTCGACACCTTCCTGGTGCGCATCGAGCCTACCGAGAACTTGAACTGCATTAGCTGGCTGGTGGATACGGTAGGCAGCTGGCTGCCCAAGTATATCGCCCGCCACCAGATTGCCCAAGCAATCAAAGTTATCAAGGTCCAGCTCGAGGTTGTAGCTGCCCAACGTGACAGCACGTACAGGGTC…	17,16,14,1,6,4,5,10,3,12,2,8,7,9,11,20
Wei_chr7R_nlr_13	7R	10326161	10328951	10.3276	-	complete	2790	CGTCTTGCTGACAAGACGATGGACTTCCTTGAGGGCAGCTATAATTTGAGCCATGCCACTGAAGAGCTTCTGACCAAGCTCCGCACAAGCCTCACCATGGTGAAGGCCATAACTGAGGTGGCTGACAACCAGATTATCATCAACACCAGTCTTACCAAGTGGTTGAGGGACCTTCATAATGCTGCCTATGAAGCGGAGGATGTGCTCGACAGATTTGATTGCCATGAGATAGTCACGGGAAAGCGCAAGGTGAGCGAGCTCATATCCTCATCGGTTAAGGCCCTCAAAGGTTTGATTGTGCCTGATGAGAGCATGACACTGCTCGAATCTGTTGTGCAAAAGCTAGATCGCCTTTGTAACACATCCAACACATTTCTGGAGCTCATAAAGCAGAGTGGT…	17,16,1,6,4,5,10,3,12,2,8,7,9,9,11,11,11,11
Wei_chr7R_nlr_14	7R	11646949	11648848	11.6479	-	complete	1899	AAGACCATCAAGGCGGCACGCAAATACATAGACGAGGAGAACAAGTCGCTCAAGAATGTCAATCCCAAGCTCAAGGAGCTGGCCGACCATCTTGATGGCATCAGGGTGACTGTTGACAAAGTCGGGCTATGTTTCATCAAGAATGGGAAAGGGGAGGCCGTGGAGCATCTGTGGCGGCTCAAGGATGCCATTTATGAAGCCGAGGAGATTCTGGACCTGTTCGAGCACGAGAGTCAGAAGAACAAACTTCTTTCTTGTGAGTTCGCACAGCAATTTACTGGAACCAAAGACTCACCTAGTCGGCTGGAGGAAGTGGTGGAGAAGCTAGGCGGACTTCGCGTGAGTACGAGGGAGTTGCTAAAGAATTCACACAACATTGTTCATGGTTCTCCCATCCTC…	17,16,1,6,4,5,2,8,7,9,9
Wei_chr7R_nlr_15	7R	12211756	12215443	12.2136	-	complete (pseudogene)	3687	CCTATAGTTGGTCCGGGGGGTATTGGCAAGACAACTTTCACCACCCATCTGTACAATGATGCAAGGACTCAAGACCACTTCCATGTCAAGGTCTGGGTTTGTGTATCCACTGATTTCGATGTGCTTAAGCTCACCAGGGAGATCCTTGCCTGCATACTTTCTGCTGAAGGAGGAAGCAGCGGTGTTGCAAATGAAACAACCAATTTAAATCAGCTTCAGACATCCATAGCAGAACGTCTCAAGTCCAAGAGGTTTCTAATTGTCTTGGATGATATATGGAAATGTGACAGTGTGGGTCAGTGGAAAACCATGTTAGCTCCCTTCACAAAGGGGGAAACCAAAGGAAGCATGCTACTTGTCACAACTCGATTCCCAAAGGTAGCAGACATGGTGAAAACA…	1,6,4,5,3,12,2,7,9,11,9,11,11,11,11,11
Wei_chr7R_nlr_16	7R	12290718	12295295	12.293	-	complete (pseudogene)	4577	CAAATCGTCGGCAAGCTCAGTGAATACGCTCCGTCGGAGATCACTCTGCAGTGGGGGTACAGAGAGGAGGTGCTGGAGATGAGGGATAAGATGACAGATCTGGAGGCTGTGCTGGGCGATGCAGACCACAAATCGCGTCAAGGAGGACAAGTGTACGACCGGTGGCTTACCAAGTTCAAGCGCGTCGCCTTCGATGTTGAGGATGTCCTGGATGAGTTGGACGCCAACGAGCTCATCAGCAAGACCCAACCCAAGGTAACTAACTCCTCTTCCTCTACTTTCCGCTATTCTACCTACACTAAGATTCTGCCTGGGTTACTTACATCGTCTGAATCTTCAAAAAAACAAATGAGCCAATCAAGGGTATTCATTGAGATGTTGATTCTTCTTTATCTGTAC…	17,16,1,6,4,5,10,3,2,7,9,9,11,11,11,11,11,20
Wei_chr7R_nlr_17	7R	12352418	12355625	12.354	-	complete	3207	CCTATAGTTGGTCCGGGGGGTATTGGCAAGACAACTTTCACCACTCATCTGTACAATGATGCAAGGACTGAAGAGCACTTCCAAGTCAAGGTCTGGGTATGTGTATCCACTGATTTCGATGTGCTTAAGCTCACCAGAGAGATCCTTGGCTGCATACCTGCAACTGAAGAAGGAGGAAGCAGCAGTGTTGCAAATGAAACAACCAATTTAAATCAGCTTCAGAGATCCATAGCAGAACGTCTCAAGTCCAAGAGGTTTCTAATTGTCTTGGATGATATATGGAAATGTGACAGTGAGGATCAGTGGAAAACCCTGTTAGCTCCGTTCACAAAGGGGGAAGTCGACGGAAGCATGGTACTTGTCACAACTCGATTCCCAAAGGTAGCAGACATGGTGAAA…	1,6,4,5,3,12,2,7,11,19,11,11,11
Wei_chr7R_nlr_18	7R	12459781	12466219	12.463	+	complete	6438	CCTATAGTTGGTCCAGGGGGTATTGGCAAGACAACTTTCACCACTCATCTGTACAATGATGCAAGGACAGAAGAGCACTTCCAAGTCAAGGTCTGGGTATGTGTATCCACTGATTTCGATGTGCTTAAGCTCACCAGGGAGATCCTTGCCTGCATACCTGCAACTGATGAAGAAGGAATCAGTGGTGTTGCAAATGAAACAACCAATTTAGATCATCTTCAGAGATCCATTGCGCGCCGTCTTAAGTCCAAGAGGTTTCTAATTGTCTTGGATGATATATGGAAATGTGACAGTGTCGGTCAGTGGAAAACCCTGTTAGCTCCGTTCACAAAGGGGGAAACCAAAGGAAGCATGGTACTTGTCACAACTCGATTCCCAAAGGTAGCAGACATGGTGAAA…	1,6,4,5,3,12,2,7,11,9,11,11,11,11,11,11,11,11
Wei_chr7R_nlr_19	7R	12485402	12491373	12.4884	+	complete	5971	CAAATCGTCAAAAAGCTTGGTGGATATGCTGCGTCCGAGATCACTCTGCAGTGGAGGTACAGAGAGGATGTGTTGGACATGGAAGAGAAGATGAAAGATCTGGAGGCCGTCTTGCTCGATGCCGACGACAAGTCGCGTCGAGGAGGAGAAGGTGGAAGAATGTTCCAGCGGTGGCTTACAAAATTTAAGCGTGTTGCCTACGACGTCGAGGATGTGCTTGATGAGTTGGACGCTAATGAGCTCGTCAGCAAGAGCCAATCCAAGGTATATAGTAATCAAAATATGACTATTTTCTTTACAACTATGTTTGAAAAATGTCCTTTTTGGTTCTCCTTCCGGTTTTTGTTTCTTAATGGTGGTACTATAACTAGCTTGAGCTTCTACAGTTTTTGTGAAAAC…	17,16,1,6,4,5,10,3,2,7,9,9,9,11,11,11,11,11,11,11,11,11,11,11,11,11,11,11,11
Wei_chr7R_nlr_20	7R	12529291	12532585	12.5309	-	complete (pseudogene)	3294	CCTATAGTTGGTCCGGGGGGTATTGGCAAGACAACTTTCACCACCCATCTGTACAATGATGCAAGGACTCAAGACCACTTCCAAGTCAAGATCTGGGTATGTGTATCCACTGATTTCGATGTGCTCAAGCTCACCAGGGAGATCCTTGCCTGCATACCTGCAATTGAAGAAGAAAAAAACAGCAGTGTTGCAAATGAAACAACCAATTTAGACCAGCTTCAGAAATCCATAGCGCATCGTCTCAAGTCCAAGAGGTTTCTAATTGTCTTGGATGATATATGGAAATGTGACACTGAGGATCAGTGGAAAACCCTGTTAGCTCCCTTCACAAAGGGGGAAGCCAAAGGAAGCATGGTACTTGTCACAACTCGATTCCCAAGGCTAGCACAAATGATGGAA…	1,6,4,5,3,12,2,7,11,19,9,11,11,11,11,11,11
Wei_chr7R_nlr_21	7R	12628985	12634287	12.6316	+	complete	5302	CAGATCCTCGGCAAGCTTGGTGAATACGCCGCGTCGGAGATCACTCTGCAGTGGGGGTACAGAGAGGAGGTGCTCGAGATGGAGGAGAAGATGAAAGATCTGGAGGCCGTGCTAGGCGATGCGGACGCCAAGTTGCGTGCAGAAGGACACGAAGGTGGAGAAGTGTACGCACGGTGGCTTACCAAGTTTAAGCGCACCGCCTACGATGTCGAGGACGTGCTCGATGAGCTGGACGCCAACAAGCTCATCAAGAAGAGCCGGCCCAAGGTAACTAAATCATCTTCCCCTCCCCTCTCCTCTCCTCTCCTCTCTACACACAACAGATTTTCTTCCAATCTCTCATCGGCGACTGTCTGTGCAGAGGGAATCTTAGGAAAAAAAAAGTGCCAATCGAAAGAA…	17,16,1,6,4,5,10,3,12,2,7,9,9,11,11,11,11,11,11,11,11,11,11,11,11,11,11,11,11,11,11,11,11,11,11,11,11
Wei_chr7R_nlr_22	7R	12811681	12814285	12.813	+	complete	2604	CCCCTGCTGGGGAAGCTCGCCACCTTGCTCGCCGACAAGTGTGCTCGGCTGAAAGGGGTCCGCCGTGAGATCCGCTCCCTCAGGTCAGAGCTCGCCAGCATGCATGCTGCCCTGAAGGAGTACACGAAGCTAGAAGACCCAAATGACCAAGTGAAGACATGGATATCGCTGGTCAGGGAGTTGGCCTATGATACCGAGGATGCCTTCGACAAGTTCATCCATCAGCTTGGCAGCGGAAGCCATCATGGTGGTTTCAAGGAGTTTTTTCGCAAGACCGCTCGTCGTATGAAGACACTTGGGTCTCGTCGCGGAATCGCTGCCCAAATTGACGACCTGAAACATCGCATCAAGCAAGTGAAAGAGCTCAAGGATAGTTACAAGTTGAATGATGTTCCTTCT…	17,16,1,6,4,5,10,3,12,2,8,7,11,9,9
Wei_chr7R_nlr_23	7R	12821250	12823535	12.8224	+	complete	2285	CCCCTGCTCGGGAAGCTCACGGCCTTGCTCGCCGACGAGTGCGGCCGGCTGAAAGGGGTCCGCCGCGAGGTCCGCTCCCTCAGATCCGAGCTGGCCAGCATGCACGCCGCGCTCAAGGAGTACGCCAAGCTGGAGGACCCGAGCGACCAGGTCAAGGCCTGGATCTCGCTGGTCAGGGAGCTGGCCTACGACACCGAGGACGTCTTCGACAAGTTCATCCACCACCTCGGCCACAACCCAGACCACGGCGGATTCAAGGAGTTGTTCCGCAAGACGGTTCGCCGTCTCAAGACGCTTGGAGCTAGGCGCGGAATCGCCGGCGAGATCCACGACCTCAAGGACCGCATCAGGCAGGTGAAAGAGCTCAAGGATTGTTACAAGCTGCTGAATGATTCCCCT…	17,16,14,1,6,4,5,10,3,12,2,8,7,11,9,9
Wei_chr7R_nlr_24	7R	13677578	13679015	13.6783	+	complete	1437	TCCATACTTGGGGAGAGTGGTGTCGGAAAGAAAACATTGTTATGTTCTATGATCGGACATACAGATGTGATTTATGAGTTTGAAATTGTAGTTTGGTTCAACATGCCGGCAAATTGCGCCGAAGAAGATCTCCTCCAAGAAATCTACGATAGAGCATGTGAAAGTGCATCACAACATCATCCCAATGAAGGCATTGATATCGCTGATAAGCTCCGACACCTCCTGGAGAAAAAGAGGTATTTGGTGATTATCGGAGGCATGTGCTCCAAAACCTTCCTCAACTGTGTGAGGGTGAGCCTACCAGATGACAATAATGGTAGCCGTGTTGTGCTCGTGTTGGACACTGAGAGCGAAGAAGTAGCATGGCATGCTAACACCATGAACAAAGATGGCATAAAT…	1,4,10,3,2,8,7,9,11,9
Wei_chr7R_nlr_25	7R	13766869	13772749	13.7698	-	complete	5880	GGGGCGCTCGGCCACGCCAAGTCCGCCGCGGCGGCGGAGGTGGCCGTGCGGCTCGGGGTCCAGCGCGACAAGGCCTTCGTCGCGGACGAGCTGGAGATGATGCGGTGCGTCGTCGTCATGGAGCGACGGGAGGACGAGGTGGCCACGACGTGGGCGAGGCAGGCCCGCGACGTCGCCTACGACGTCGAGGACGGCCTCCGGGACCTCCTCCTCCGCGGCGTCCACGGGCATGGCCAGCCCTCCTCCTGGTGGTGGTGGTGGCGCCTCCTCCTCGACCGGCGCCTTGCCGCCGGGGAGATGAGGGCGCTGCGTGCCAAGGTGGAGGACGTCAGCCGGAGGAGCGTGCGCTACCGCCTCGTCGGCGGTGCCTCCGCAGCTCCCGGCCTCGCCGTCCCCGGC…	17,16,1,6,4,5,10,3,12,2,8,7,11,11,9
Wei_chr7R_nlr_26	7R	13848534	13855333	13.8519	+	complete	6799	GCGGTGCTCTCCAAGTTTGGGCAGCTGGCGGCGAGCGAGGCCAACATGCTGCTTCAAGTGGGTGATGACATGATGCTCATGCGCGACCGTCTTGAGTGGCTCCAGGCCTTCATCCGCGACGCCCACCAGAAGCGCCGGGCCGTCACTGACGAGGTGTGGCTGCGCCAGACGCGCGATATCGCCTTCCAAGCTGAGGATGCACTCGACGAGGTCTGTTTGAGTTGCCTTGCTTATGCGCTAACTGCTTTCTAATGCTCTCAAGAAATCCTTATGCTTTTCTTCTTGCGCGAAAAAATGGTATGCTATTGTTAGTGTCTGCCGTGATGGCATCCTTCCTTTCTCTGAGATTTGTGTGTGTGTGTGTGTGTGTGTGTGTGTGTGTGTGTGTGTGTGTGTGTG…	17,16,1,4,10,3,2,8,7,9,11,9
Wei_chr7R_nlr_27	7R	14409100	14410492	14.4098	+	complete	1392	TCTATAGTTGGTCCGGGGGGTATTGGCAAGACAACTTTCACCACCCATCTGTACAATGATGCAAGGACTCAAGACCACTTCCAAGTCAAGGTCTGGGTATGTGTATCCACTGATTTCGATGTGCTCAAGCTCACCAGGGAGATCCTTGCCTGCATACCTGCAACTGAAGAAGGAGGAAGCAGCAGTGCTGCAAATGGAACAACCAATTTAGACCAGCTTCAGAAATCCATAGCAGAACGTCTCAAGTCCAAGAGGTTTCTAATCATCTTGGATGACATATGGAAATGTGACGGCGAGGATCAGTGGAAGGCCCTGTTAGCTCCGTTCACAAAGGGGGAAACCAAAGGAAGCATGCTACTTGTCACAACTCGATTCCCAAAGGTAGCAGACATGGTGAAA…	1,6,4,5,3,12,2,8,7,9,11
Wei_chr7R_nlr_28	7R	14409100	14411508	14.4103	+	partial	2408	TCTATAGTTGGTCCGGGGGGTATTGGCAAGACAACTTTCACCACCCATCTGTACAATGATGCAAGGACTCAAGACCACTTCCAAGTCAAGGTCTGGGTATGTGTATCCACTGATTTCGATGTGCTCAAGCTCACCAGGGAGATCCTTGCCTGCATACCTGCAACTGAAGAAGGAGGAAGCAGCAGTGCTGCAAATGGAACAACCAATTTAGACCAGCTTCAGAAATCCATAGCAGAACGTCTCAAGTCCAAGAGGTTTCTAATCATCTTGGATGACATATGGAAATGTGACGGCGAGGATCAGTGGAAGGCCCTGTTAGCTCCGTTCACAAAGGGGGAAACCAAAGGAAGCATGCTACTTGTCACAACTCGATTCCCAAAGGTAGCAGACATGGTGAAA…	1,6,4,5,3,12,2
Wei_chr7R_nlr_29	7R	14512537	14524443	14.5185	+	complete	11906	CCTATAGTTGGTCCAGGGGGTATTGGAAAGACAACTTTCGTCCAACATCTCTATAATGATGCAAAGACTAAAAAGCACTTTGATGTCCCCGTCTGGGTATGTGTATCCACTGATTTCGATGTGCTTAAGCTCACCAGGGAGATCCTTGCCTGCATACCTGCAGCTGAAGAAGGAGGAAGCAGCGGTGTTGCAAATGAAACAACCAATTTAGACCAGCTTCAGAAATCCATAGCGCAACGTCTCAAGTCCAAGAGATTTCTAATTGTCTTGGATGATATATGGAAATGTGACAGTCAGGATCAGTGGACAACCCTGTTAGCTCCCTTCACAAAGGGGAAAACCAAAGGAAGCATGCTACTTGTCACAACTCGATTCCCAAAGCTAGCAGAAATGATGGAA…	1,6,4,5,3,12,2,9,11,19,11,11,11,11
Wei_chr7R_nlr_30	7R	15494910	15495807	15.4954	-	partial (pseudogene)	897	CGTTGGCATTGCCGGGGTGGGGAAGACAAGACTACGTTGGCTCAGTTCATCTACAATGATACAAGGGTGAAAACCTACTTTGACATGAGGGTGTGGGTATGTGTTTCTGATATCTTTGACAAGAGAAGAAAAACAAAAGAGATTATTGAATCCATCACTTTATATGCTCTACATGTGGAATTGAAGGAGCAGCCGTTGAGTCATAAGTTTTTGTTGGTGTTGGATGATGTGTGGCCGATTGCTAAAAATGAGTGGGAATCATTCTTTGCACCATTCAGGATTGGACTTGATGGTAGCATGGTCTTGCTGACAACAAGGTTTCCCAAGGTTGCGAACCTTGCCAGCACCATTAATCTTATTGTGCTCCAAGGGCTACCTACTGATATATTTCGGGTGTTT…	1,6,4,5,3,12,2,7
Wei_chr7R_nlr_31	7R	18911926	18913980	18.913	-	complete (pseudogene)	2054	GGTACTCATGGCATTGGCGGGTCTGGGAAATCTACCATTGCACAGTTAGTTTATGCCCATGAGAAGGACCAGCAAGAAAAAAGGGACGGCTATTTTGACCTTGTTATGTGGGTTCATGTTTCTCTGAATTTTAGTGTGGGTGACATTTTTAAGGAAATATATGAGGCAGCTACAGGGAATTCATGCCCTCAACTCAATAACCTTAACACCCTACAAGATAAGTTGGAGGAGAAATTGCATGGAAAACGATTTCTCTTGGTTCTAGATGATGCCTGGTGCGATATTAGGGATGAGAGGCAGCATGGGAACCTGCGGCAGATATTTTCTCCGCTGAAGGCTGGAGAAGCAGGAAGCAAGATTCTGGTTACTAGTAGAACTGAAGATGCATTACTAGTTTTG…	1,6,4,5,10,3,2,8,7,19,9,11
Wei_chr7R_nlr_32	7R	19085805	19087858	19.0868	-	complete	2053	GGTACTCATGGCATTGGCGGGTCTGGGAAATCTACCATTGCACAGTTAGTTTATGCCCATGAGAAGGACCAGCAAGAAAAAAGGGACGGCTATTTTGACCTTGTTATGTGGGTTCATGTTTCTCTGAATTTTAGTGTGGGTGACATTTTTAAGGAAATATATGAGGCAGCTACAGGGAATTCATGCCCTCAACTCAATAACCTTAACACCCTACAAGATAAGTTGGAGGAGAAATTGCATGGAAAACGATTTCTCTTGGTTCTAGATGATGCCTGGTGCGATATTAGGGATGAGAGGCAGCATGGGAACCTGCGGCAGATATTTTCTCCGCTGAAGGCTGGAGAAGCAGGAAGCAAGATTCTGGTTACTAGTAGAACTGAAGATGCATTACTAGTTTTG…	1,6,4,5,10,3,2,8,7,19,9,11
Wei_chr7R_nlr_33	7R	22174514	22176547	22.1755	-	partial (pseudogene)	2033	TATCTCATCATTATCGATGATGCATGGTCTAAACAAGTCTAGAACACTATCAAGTGTGCTTTTCCAAAGAATAATTGTTCTATCAAGATTATAGCTACGACACGCATCATCGACGTGGCAAATTCTTGTTGTCGGAGTGACGCTGACTACATGTATCAAATGAAACCCCTAAGTGATCTTCAGTCTAAAAGATTGTTTTTCCGAAGAATATTTGGCTCTGATGAAAATTCTCCTGTTATGTTGTACAAAGTTTCAAATGAAATCCTGAAAAAGTGTGGAGGCCTACCACTGGAAATTATAAGTATATCTAGTTTGTTGGCGAGCCGACCATTTATAAAAGATGAATAGGAGAAGGTTAAAAGGTCAATTGGTTCTGTAAAGACTTATATTTAGGAACGG…	4,5,10,3,12,8,7,11,9,9
Wei_chr7R_nlr_34	7R	22263418	22265715	22.2646	-	complete	2297	GATGACCTGAAGGATCGCATCAAGCAAGTGAAAGATCTCAAGGATAGTTACAAGTTGAATGATGCTCCTTCTAGCACCACTGGCCATCTGGCCGTGGATCCCCGGCTTCATGCGGTCTTTGCTGAGGAGGCACACCTTGTGGGTGTGGATGGTCCGAGGGATGATCTTGCCAAGTGGATGATGGAAGAAGGAAACGACTCATCCAAACCTCGCAAGGTGTTGTCTATTGTTGGTTTTGGTGGATTGGGAAAAACAACACTGGCAAATGAGGTATATCGCAAGATTCAAGGCCAATTTGATTGTAAGGCTTTCATATCGGTATCGCAAAAACCAGATATAAAGAAAATTATGAAGGATGTGATCTCTCAAGTGTCATGCCAAGATGAATCCACAAAAGAT…	14,1,6,4,5,10,3,12,2,8,7,11,9,9
Wei_chr7R_nlr_35	7R	22275730	22278349	22.277	-	complete	2619	CCCCTGTTGGTGAAGCTCGGCGGTCTGCTCGCCGGTGAGTATGGCCGCCTCAAAGGGGTCCGTCTAGAGATTCGCTCCCTCGAATCAGAGCTCACCAGCATGCATGCTGCGCTGGAGGAGTACACGAAGCTGGAAGATCCAAGTGGCCAGGTGAAGGCATGGATATCGCTGGTGCGCGAGCTGGCATATGATACCGAGGACATCTTCGACAAGTTCATCCATCATCTCGGTAAGGGCGGCCGTCGCGGCGGCTTCAAGGAGTTCTTGCATAAGATTGCTCTCCCTCTGAAGACTCTTGGAGCTCGGCGTGAAATCGCGGACCAAATCGATGACCTGAAGGATCGCATCAAGCAAGTGAAAGATCTCAAGGATAGTTACAAGTTGAATGATGCTCCTTCT…	17,16,14,1,6,4,5,10,3,12,2,8,7,11,9,9
Wei_chr7R_nlr_36	7R	22302155	22304936	22.3035	-	complete (pseudogene)	2781	CCCCTGTTGGTGAAGCTCGGCGGTCTGCTCGCCGGTGAGTATGGCCGCCTCAAAGGGGTCCGTCGAGAGATTCGCTCCCTCGAATCTGAGCTCACCAGCATGCATGCTGCGCTGGAGGAGTACACGAAGCTGGAAGATCCAAGTGGCCAGGTGAAGGCATGGATATCGCTGGTGCGTGAGCTGGCATATGATACCGAGGACATCTTCGACAAGTTCATCCATCATCTCGGTAAGGGCAGCCGTCGCGGCGGCTTCAAGGAGTTCTTGCACAAGATTGCTCTCCCTCTGAAGATCTGGCCGTGGATCCCCGGCTGCACGCAGTCTTTGCTGAGGAGGCACACCTTGTGGGCGTGGATGGTCCGAGGGATGATCTTGCCAAGTGGATGATGGAAGAAGGAA…	17,16,14,1,6,4,5,10,3,12,2,8,7,11,9,20
Wei_chr7R_nlr_37	7R	22374277	22376481	22.3754	-	partial	2204	CCCCTGTTGGTGAAGCTCGGCGGTCTGCTCGCCGGTGAGTATGGCCGCCTCAAAGGGGTCCGTCGAGAGATTCGCTCCCTCGAATCTGAGCTCACCAGCATGCATGCTGCGCTGGAGGAGTACACGAAGCTGGAAGATCCAAGTGGTCAAGTGAAGCCATGGATATCGCTGGTGCGCGAGCTGGCATATGATACCGAGGACATCTTCGACAAGTTCATCCATCATCTCGGTAAGGGCGGCCGTCGCGGCGGCTTCAAGGAGTTCTTGCACAAGATTGCTCTCCCTCTGAAGACTCTTGGAGCTCGGCGTGAAATCGCCGACCAAATTGACGACCTGAAGACTCGCATCAAGAAAGTGCAAGAGCTCAAGGATAGCTACAAGTTCAATGATGCTCCCTCT…	17,16,1,6,4,5,10,3,12,2,8,7
Wei_chr7R_nlr_38	7R	22425274	22427501	22.4264	-	complete	2227	TCTATTGTTGGGTTTGGTGGATTGGGAAAGACAACACTGGCAAATGAGGTTTATCAAAAGATTCAAGCAGATTTTCCGTGTAGGGCTTTTGTATCTGTCTCACAAAAGCCAGATATAAAGAAAATTATCAAGGATGTGATCTCTCAAGTGTCATGTGGAGATGGATCCACAAAAGATACCAGTGATTGGGATGAAATGAAGTCCATTTCAAAGCTAAGAGAAGTCCTGCAAAATAAAAGGTAACGTCAGTCTTTATTAATTCTGCATAATGCCTGCTGTTTGAGCCACTTATTGTTGACTATACTATTATTAATTCCACACAAATAAAACAACTCGATTGAGGTCGGCTTCAACAATCCTTACCATCAATGCTATGAAAGTATTATGTACCCAGCCATA…	1,6,4,5,10,8,7,11,9,9,20
Wei_chr7R_nlr_39	7R	22479029	22481627	22.4803	-	complete	2598	CCCCTCTTGGTGAAGCTCGGCGGTCTGCTCGCCGGTGAGTATGGCCGCCTCAAAGGGGTCCGTCGAGAGATTCGCTCCCTCGAATCTGAGCTCACCAGCATGCATGCTGCGCTGGAAGAGTACACGAAGCTGGAAGATCCAAGTGGTCAAGTGAAGGCATGGATATCGCTGGTGCGTGAGCTGGCATATGATACCGAGGACATCTTCGACAAGTTCATCCATCATCTCGGTAAGGGCGGCCGTCGCGGCGGCTTCAAGGAGTTCTTGCACAAGATTGCTCGCCCTCTGAAGACTCTTGGAGCTCGGCGTGAAATCGCCGACCAAATCGATGACCTGAAGGATCGCATCAAGCAAGTGAAAGATCTCAAGGATAGTTACAAGTTGAATGATCCTCCTTCT…	17,16,1,6,4,5,10,3,12,2,8,7,11,9,9
